# Supplementary material for: NASA’s first ground-based Galactic Cosmic Ray Simulator: Enabling a new era in space radiobiology research
Source: PLoS Biol. 2020 May 19;18(5):e3000669. doi: 10.1371/journal.pbio.3000669 (PMC7236977; doi:10.1371/journal.pbio.3000669)
Supplement: S1 Data — (XLSX) [file pbio.3000669.s001.xlsx]

## Sheet: Fig. 2
	Charge (Z)	Fluence contribution (%)	Dose contribution (%)	Dose equivalent contribution (%)
	1	89.4696	38.1284	6.14722
	2	9.60686	19.495	3.40902
	3	0.0352004	0.156415	0.0324647
	4	0.0222715	0.158886	0.0362885
	5	0.0728539	0.881669	0.319627
	6	0.2635	4.77521	2.74261
	7	0.0701931	1.68509	1.2456
	8	0.252419	8.21924	9.06106
	9	0.00458504	0.172763	0.204877
	10	0.0382811	1.90954	3.13371
	11	0.00778702	0.452459	0.831725
	12	0.0500441	3.64731	8.19476
	13	0.00832703	0.680853	1.6483
	14	0.0376937	3.70306	10.1619
	15	0.00139042	0.139038	0.389238
	16	0.00718293	0.873761	2.7414
	17	0.00140271	0.179341	0.595653
	18	0.00279741	0.420181	1.49291
	19	0.00209235	0.358161	1.33151
	20	0.00549496	1.09451	4.12264
	21	0.00104767	0.226113	0.871398
	22	0.00377277	0.946861	3.5096
	23	0.00177425	0.473728	1.70738
	24	0.00369236	1.0771	3.71281
	25	0.00233395	0.721977	2.42008
	26	0.026101	8.91459	28.3882
	27	0.000127516	0.0460136	0.142837
	28	0.00122318	0.462779	1.40527

## Sheet: Fig. 3
			panel a)		Free space solar minimum					panel a)		Free space solar maximum					panel b)		Shielded solar minimum					panel b)		Shielded solar maximum
					Flux (particles/(cm2-MeV/n-year))							Flux (particles/(cm2-MeV/n-year))							Flux (particles/(cm2-MeV/n-year))							Flux (particles/(cm2-MeV/n-year))
	Energy (MeV/n)		neutrons	Z=1	Z=2	Z=3-10	Z=11-20	Z=21-28		neutrons	Z=1	Z=2	Z=3-10	Z=11-20	Z=21-28		neutrons	Z=1	Z=2	Z=3-10	Z=11-20	Z=21-28		neutrons	Z=1	Z=2	Z=3-10	Z=11-20	Z=21-28
	0.01		0	1.50337	0.594273	0.0444144	0.00724786	0.00270297		0	0.151204	0.0878848	0.00696904	0.00110704	0.000412318		164166900	31350.5	8859.47	23944.9	0.116303	0.0163419		85297980	16594.9	4818.02	12672.3	0.0574784	0.00926734
	0.0140812		0	2.22629	0.863102	0.0645159	0.0105246	0.00391691		0	0.22889	0.130093	0.0103147	0.00163846	0.000608982		121805100	26390	7643.49	17578.4	0.101797	0.0143036		63318080	13978.2	4156.67	9312.64	0.0503092	0.00811145
	0.0198281		0	3.29038	1.25251	0.0936354	0.0152704	0.00567227		0	0.345387	0.192192	0.0152362	0.00242021	0.000897789		90742070	22221.1	6592.85	12890.1	0.0891002	0.0125196		47194500	11777.7	3585.26	6836.89	0.0440343	0.00709973
	0.0278098		0	4.83176	1.80834	0.1352	0.0220431	0.00817377		0	0.517078	0.282107	0.0223609	0.00355192	0.00131524		68143020	19051.2	5697.39	9372.31	0.0793313	0.0111469		35459660	10104	3098.12	4977.37	0.0392065	0.00632133
	0.0387547		0	7.03046	2.59064	0.193701	0.0315742	0.0116895		0	0.765884	0.41031	0.0325174	0.00516528	0.0019095		51703130	16636.3	4954.31	6886.07	0.0720072	0.0101178		26919640	8828.97	2693.82	3661.53	0.0355868	0.00573772
	0.0533245		0	10.0662	3.65795	0.273512	0.0445756	0.0164802		0	1.11431	0.58724	0.0465313	0.00739148	0.00272849		39882090	14976.1	4365.61	5176.57	0.0675208	0.00948742		20776540	7953.43	2373.4	2755.28	0.0333696	0.00538023
	0.072012		0	14.0906	5.05826	0.378218	0.0616314	0.0227589		0	1.58199	0.821696	0.0650979	0.010341	0.00381242		31526910	14034.5	3925.48	4009.22	0.0659229	0.00926289		16432800	7458.54	2133.71	2135.32	0.0325799	0.00525291
	0.0950421		0	19.1979	6.81975	0.509921	0.0830839	0.0306503		0	2.18187	1.11912	0.0886461	0.0140822	0.00518601		26624430	13743.4	3620.34	3208.06	0.0670638	0.0094232		13883070	7308.6	1967.37	1709.21	0.0331437	0.00534381
	0.122257		0	25.3898	8.93973	0.668413	0.1089	0.040141		0	2.91572	1.47958	0.11718	0.0186156	0.00684925		26945900	13995.7	3436.53	2654.67	0.0707554	0.00994192		14051190	7447.12	1866.89	1414.6	0.0349682	0.00563797
	0.153549		0	32.6692	11.4169	0.853592	0.139062	0.0512247		0	3.78494	1.90319	0.150707	0.0239425	0.00880246		23436430	14634.4	3351.13	2264.18	0.0765442	0.0107553		12226970	7791.29	1820.05	1206.59	0.0378291	0.00609924
	0.188764		0	41.0207	14.2448	1.06497	0.173493	0.0638721		0	4.78845	2.38906	0.189154	0.0300516	0.0110413		20947530	15563	3347.49	1984.46	0.0840857	0.011815		10933080	8289.99	1817.64	1057.55	0.0415561	0.00670016
	0.227671		0	50.4042	17.409	1.30145	0.212015	0.0780186		0	5.9219	2.9348	0.232332	0.0369128	0.0135548		19306180	16700.5	3415.61	1782.22	0.0930384	0.0130729		10080080	8900.12	1854.34	949.77	0.0459807	0.00741354
	0.271437		0	61.1182	21.0093	1.57051	0.255844	0.0941107		0	7.22187	3.55777	0.281613	0.044744	0.0164227		18033250	17961	3526.34	1620.15	0.103082	0.0144842		9419248	9576.13	1914.32	863.403	0.0509445	0.00821386
	0.319916		0	73.147	25.0395	1.87165	0.304903	0.11212		0	8.68702	4.257	0.336919	0.0535331	0.0196406		16262690	19326.5	3681.63	1492.03	0.114133	0.0160369		8499715	10308.4	1998.71	795.15	0.0564057	0.00909438
	0.373716		0	86.6603	29.5557	2.20908	0.359876	0.132298		0	10.3385	5.04235	0.399027	0.0634038	0.0232535		13877500	20765.8	3872.04	1385.3	0.126074	0.0177148		7259120	11080.4	2102.42	738.294	0.0623073	0.0100459
	0.433654		0	101.885	34.633	2.58838	0.421675	0.154979		0	12.2048	5.92699	0.468979	0.0745214	0.0273221		11930050	22259.4	4088.14	1292.09	0.138889	0.0195154		6245073	11881.7	2220.35	688.681	0.0686404	0.011067
	0.500671		0	119.087	40.3588	3.01609	0.491364	0.180556		0	14.3187	6.92625	0.547983	0.0870785	0.0319168		10784750	23796.8	4321.26	1206.48	0.152627	0.0214458		5648419	12706.9	2347.78	643.141	0.0754302	0.0121617
	0.575455		0	138.47	46.8004	3.49721	0.569762	0.209328		0	16.7062	8.05201	0.636977	0.101224	0.0370919		10373780	25374.7	4565.14	1125.83	0.167332	0.023512		5434770	13554.1	2481.48	600.256	0.0826977	0.0133335
	0.659489		0	160.452	54.0955	4.04202	0.658543	0.24191		0	19.4193	9.32839	0.737865	0.117261	0.0429584		10029620	27005.1	4809.49	1046.51	0.183191	0.0257403		5256296	14429.9	2615.71	558.086	0.0905355	0.0145971
	0.753842		0	185.347	62.3482	4.65826	0.758975	0.278769		0	22.4975	10.7737	0.852091	0.135418	0.0496002		9458347	28696.3	5047.59	968.507	0.200336	0.0281493		4959441	15338.5	2746.88	516.631	0.0990085	0.0159632
	0.859868		0	213.554	71.6894	5.35571	0.872648	0.320491		0	25.9905	12.4109	0.981464	0.155985	0.0571226		8780382	30463.3	5272.04	891.395	0.218947	0.0307644		4606837	16288	2870.96	475.654	0.108206	0.0174462
	0.979108		0	245.524	82.269	6.14553	1.00139	0.367744		0	29.955	14.2662	1.12805	0.17929	0.0656463		7924511	32439.8	5480.13	814.781	0.240147	0.0337433		4161394	17349.7	2986.3	434.921	0.118684	0.0191355
	1.11196		0	281.408	94.1366	7.03138	1.14579	0.420754		0	34.41	16.3482	1.29253	0.20544	0.0752104		7148134	34503.7	5663.95	740.285	0.263211	0.036984		3757182	18458.3	3088.56	395.286	0.130083	0.0209733
	1.26218		0	322.271	107.645	8.03961	1.31016	0.481098		0	39.488	18.7186	1.47978	0.23521	0.0860986		6556542	36562.1	5816.24	665.957	0.287749	0.0404318		3449244	19564.1	3173.79	355.704	0.14221	0.0229286
	1.43026		0	368.3	122.858	9.17486	1.49526	0.54906		0	45.2126	21.3881	1.69062	0.268736	0.0983602		6108888	38718.1	5939.1	594.531	0.314685	0.0442163		3216492	20722	3242.82	317.632	0.155522	0.0250748
	1.61938		0	420.448	140.091	10.4607	1.70493	0.626057		0	51.7017	24.412	1.92941	0.306706	0.112248		5761704	40961	6029.25	525.085	0.344214	0.0483654		3036500	21926.2	3293.69	280.572	0.170116	0.0274277
	1.8319		0	479.448	159.589	11.9153	1.94216	0.713188		0	59.0464	27.8323	2.19948	0.349653	0.127957		5481548	43295.2	6086.57	458.046	0.376606	0.0529167		2891752	23178.7	3326.05	244.749	0.186125	0.0300087
	2.07031		0	546.108	181.624	13.5589	2.21023	0.811669		0	67.3464	31.6959	2.50449	0.39816	0.145702		5207732	45728	6113.32	394.122	0.412169	0.0579134		2750418	24483.3	3340.8	210.542	0.203701	0.0328424
	2.33788		0	621.444	206.534	15.4168	2.51328	0.923026		0	76.7267	36.0613	2.84906	0.452962	0.165751		4913163	48260.7	6111.38	333.658	0.451212	0.0633991		2598291	25840	3338.59	178.14	0.222998	0.0359534
	2.63869		0	706.753	234.757	17.5211	2.85661	1.04921		0	87.347	41.0033	3.23909	0.514997	0.188449		4603340	50891.4	6099.78	277.984	0.494047	0.0694175		2438210	27247.5	3329.64	148.263	0.244169	0.0393665
	2.97633		0	803.229	266.693	19.902	3.2451	1.19204		0	99.353	46.5907	3.67996	0.585126	0.214112		4276639	53620.7	6086.56	227.727	0.541075	0.0760249		2269239	28705.1	3317.97	121.251	0.267412	0.0431136
	3.35454		0	912.15	302.776	22.5913	3.68401	1.35345		0	112.9	52.8971	4.17745	0.664269	0.24308		3926918	56445.2	6050.05	182.136	0.592766	0.0832872		2088027	30210.2	3290.98	96.7067	0.29296	0.0472321
	3.779		0	1035.37	343.629	25.6356	4.18093	1.53624		0	128.215	60.0291	4.73997	0.753763	0.275842		3568552	59359.5	6005.13	142.142	0.649523	0.091261		1901970	31758.7	3256.6	75.1367	0.321013	0.0517543
	4.255		0	1174.72	389.873	29.0806	4.74338	1.74321		0	145.518	68.0921	5.37576	0.854926	0.312884		3241735	62343.2	5964.11	108.362	0.711868	0.10002		1732176	33339.4	3221.45	56.8773	0.351828	0.0567216
	4.78864		0	1332.34	442.227	32.9799	5.38012	1.97759		0	165.067	77.2086	6.09444	0.96929	0.35477		2962732	65431.2	5936.96	80.9987	0.780358	0.109641		1587322	34968.9	3191	42.0428	0.385681	0.0621783
	5.38682		0	1510.69	501.522	37.3949	6.10124	2.24311		0	187.16	87.5204	6.90713	1.09863	0.402153		2701161	68595.9	5932.11	59.9144	0.855598	0.120211		1451455	36630.6	3170.02	30.5627	0.422873	0.0681727
	6.05715		0	1712.51	568.681	42.3938	6.91793	2.54391		0	212.121	99.1838	7.82608	1.2449	0.455753		2456126	71852.8	5959.25	44.5902	0.93826	0.131822		1324058	38330.9	3164.21	22.161	0.463734	0.0747582
	6.80811		0	1940.95	644.76	48.055	7.84302	2.88474		0	240.33	112.38	8.86547	1.41036	0.516406		2291032	75216	6025.23	34.2555	1.02908	0.144578		1239459	40075.4	3177.88	16.4246	0.50863	0.0819933
	7.64951		0	2199.76	730.986	54.4689	8.89139	3.27105		0	272.231	127.323	10.042	1.59769	0.585094		2078023	78679.2	6133.9	27.9889	1.12884	0.15859		1128942	41858.2	3213.73	12.8583	0.557951	0.0899405
	8.592		0	2493.01	828.708	61.7356	10.0794	3.70889		0	308.307	144.245	11.3739	1.80978	0.662888		1880731	82263.7	6289.41	24.8374	1.23843	0.173978		1026494	43688.8	3274.76	10.9487	0.61213	0.0986692
	9.64756		0	2825.47	939.464	69.9684	11.4258	4.20509		0	349.123	163.418	12.8824	2.05004	0.751042		1698176	85968.5	6490.91	23.9195	1.35879	0.190879		931572	45563.9	3361.11	10.2201	0.671644	0.108256
	10.8296		0	3202.58	1064.97	79.2941	12.9512	4.76723		0	395.326	185.153	14.5917	2.32234	0.850981		1530081	89679.6	6704.06	24.509	1.49097	0.209435		843987	47420.2	3453.43	10.2798	0.737007	0.118783
	12.1532		0	3630.62	1207.08	89.8495	14.6781	5.40336		0	447.665	209.805	16.5296	2.6311	0.964335		1379697	93465.5	6943.04	26.0725	1.63609	0.229806		765506	49292	3560.61	10.8387	0.808782	0.130339
	13.6349		0	4116.53	1367.94	101.793	16.6324	6.12294		0	506.962	237.77	18.7268	2.98125	1.09292		1237358	97419.7	7215.83	28.263	1.79538	0.25216		690761	51228.6	3687.58	11.7078	0.887579	0.143023
	15.2953		0	4669.08	1549.99	115.305	18.8439	6.93646		0	574.273	269.543	21.222	3.37898	1.239		1107972	101572	7517.06	30.8859	1.97016	0.276681		622376	53245.6	3831.14	12.7798	0.974055	0.156937
	17.1538		0	5296.84	1755.3	130.538	21.337	7.85238		0	650.663	305.61	24.0529	3.83031	1.40477		992579	105918	7831.28	33.853	2.16189	0.30357		560899	55339.6	3982.63	14.0048	1.06894	0.172198
	19.2347		0	6010.57	1986.73	147.704	24.1465	8.88291		0	737.436	346.579	27.2667	4.3428	1.593		890816	110430	8135.87	37.1389	2.3721	0.333036		506138	57493.9	4129.53	15.3662	1.17301	0.188923
	21.5643		0	6822	2246.75	166.986	27.302	10.0379		0	836.085	393.109	30.9146	4.92466	1.80666		801905	115214	8428.61	40.7494	2.60237	0.365297		457703	59767.7	4270.11	16.8646	1.28705	0.20724
	24.1744		0	7744.95	2538.01	188.579	30.8351	11.3275		0	948.419	445.979	35.0572	5.58555	2.04922		724774	119748	8712.63	44.7103	2.85469	0.400622		415076	61875.1	4405.42	18.5103	1.41208	0.227303
	27.0974		0	8792.88	2862.12	212.607	34.7649	12.7569		0	1076.38	505.945	39.753	6.33484	2.32401		658563	124444	8938.86	49.0628	3.1318	0.439362		377902	64038.2	4509.75	20.3209	1.54947	0.249313
	30.3722		0	9983.16	3222.06	239.292	39.1269	14.3372		0	1222.31	573.982	45.0778	7.18464	2.63534		601702	129316	9149.69	53.8393	3.43576	0.481793		345457	66277.1	4604.44	22.3111	1.70029	0.27343
	34.0407		0	11332.1	3618.59	268.694	43.9297	16.0688		0	1388.83	651.006	51.1028	8.14629	2.98712		552579	133881	9310.89	59.0534	3.7674	0.52803		317014	68320.8	4671.09	24.4878	1.86499	0.299724
	38.1523		0	12855.8	4051.17	300.786	49.1663	17.9459		0	1578.98	737.918	57.8982	9.23097	3.38305		509826	138364	9443.08	64.7681	4.13063	0.578629		291962	70296.2	4720.16	26.8789	2.04557	0.328516
	42.7625		0	14575.6	4521.04	335.665	54.8511	19.9704		0	1796.31	835.924	65.5579	10.4536	3.82825		472400	142523	9521.83	70.9933	4.52614	0.633697		269874	72070	4738.41	29.491	2.24247	0.359873
	47.9314		0	16507	5025.09	373.121	60.9461	22.1245		0	2044.68	945.885	74.1495	11.8248	4.32598		438718	146066	9532.42	77.7737	4.95656	0.693611		249968	73482.6	4717.57	32.3459	2.45712	0.394023
	53.7315		0	18661.1	5558.26	412.8	67.3904	24.3822		0	2328.39	1068.46	83.7264	13.353	4.87839		407133	148919	9477.24	85.127	5.42321	0.758556		231382	74495	4658.59	35.4556	2.69034	0.431084
	60.2385		0	21055.3	6117.11	454.47	74.1427	26.7246		0	2652.35	1204.64	94.3661	15.0502	5.48911		376792	150972	9357.12	93.0885	5.92978	0.829056		213671	75045.9	4561.57	38.8401	2.94415	0.471366
	67.5509		0	23696.4	6693.59	497.566	81.1068	29.1132		0	3022.17	1354.83	106.105	16.9219	6.15887		347154	152004	9166.85	101.611	6.47529	0.904901		196528	75016.7	4423.84	42.4874	3.2184	0.514784
	75.7674		0	26580.2	7277.19	541.348	88.1583	31.5002		0	3443.14	1518.88	118.935	18.9662	6.8856		317453	151961	8913.68	110.717	7.06206	0.986245		179499	74376.6	4249.38	46.4162	3.51454	0.561466
	85.0071		0	29687.5	7854.9	584.889	95.143	33.829		0	3920.12	1695.78	132.786	21.1714	7.66352		287507	150736	8603.76	120.299	7.68212	1.07215		162446	73068.5	4042.11	50.5922	3.82908	0.610903
	95.4071		0	33012.6	8416.57	627.475	101.942	36.0551		0	4460.16	1885.29	147.646	23.5348	8.49011		257440	148264	8246.32	130.4	8.33978	1.16283		145395	71060.5	3808.07	55.0493	4.1648	0.663306
	107.142		0	36515.6	8946.49	667.981	108.369	38.1137		0	5068.58	2085.31	163.362	26.0314	9.35454		227419	144491	7851.67	140.881	9.02837	1.25819		128405	68333.7	3554.57	59.7464	4.51906	0.718627
	120.354		0	40120.5	9426.03	705.05	114.208	39.9312		0	5745.44	2291.69	179.623	28.611	10.2375		197889	139584	7441.5	151.725	9.7493	1.35811		111697	64979.7	3294.85	64.698	4.89359	0.776933
	135.291		0	43791.3	9843.76	737.86	119.323	41.4628		0	6497.9	2502.53	196.293	31.2512	11.1292		169856	133687	7031.8	162.601	10.4864	1.46022		95817.6	61099.1	3040.76	69.7914	5.28143	0.836996
	152.161		0	47425.1	10182.1	765.108	123.509	42.6434		0	7322.81	2712.14	212.942	33.8832	12.0045		142747	126811	6632.07	173.286	11.2319	1.56487		80433	56714.1	2799.93	74.9609	5.67999	0.899083
	171.375		0	50942.5	10428.7	785.861	126.621	43.4284		0	8221.83	2916.16	229.244	36.4551	12.8439		117704	119002	6245.63	183.155	11.9495	1.66634		66180.9	51896.8	2578.53	79.9655	6.07247	0.960148
	193.014		0	54179.9	10568.2	798.904	128.476	43.7688		0	9172.6	3105.23	244.47	38.8523	13.6084		95393.9	111290	5916.04	192.634	12.6649	1.76844		53443.7	47194.5	2400.44	85.0204	6.47368	1.02253
	217.868		0	57093.6	10595	803.81	129.01	43.6457		0	10184.5	3276.97	258.449	41.0477	14.2876		75805.2	103358	5609.99	200.487	13.3033	1.86146		42220.7	42528.7	2253.8	89.6077	6.84735	1.08082
	246.153		0	59511.2	10500.6	799.81	128.116	43.039		0	11224.3	3421.34	270.387	42.9175	14.8412		59316.6	95283.9	5327.91	206.734	13.8657	1.947		32744.3	37956.4	2138.02	93.7506	7.19625	1.13614
	278.111		0	61304.3	10286.4	786.832	125.8	41.9652		0	12256.6	3530.63	279.658	44.3658	15.2398		45948.6	88245.4	5083.96	211.25	14.3509	2.02614		25053	34104.7	2059.53	97.3992	7.52109	1.18934
	314.725		0	62396.2	9953.33	764.842	122.072	40.4359		0	13260	3600.04	285.868	45.3334	15.466		35351.2	81780.9	4843.07	212.875	14.6834	2.08966		18962.7	30807.1	1999.34	100.006	7.78369	1.23528
	357.101		0	62709.6	9504.55	733.944	116.956	38.4679		0	14209.7	3624.86	288.626	45.7608	15.5023		27188.2	75164	4574.88	210.972	14.8127	2.12611		14300.5	27738.4	1939.11	101.215	7.9566	1.26761
	405.348		0	62178.1	8959.3	695.357	110.666	36.1477		0	15043.4	3600.49	287.508	45.5853	15.3347		21169.1	69605.4	4302.79	206.581	14.7886	2.14257		10919.6	25465.2	1884.21	101.444	8.06474	1.29021
	461.769		0	60761.7	8319.08	649.091	103.208	33.4811		0	15735.8	3524.15	282.26	44.7704	14.9539		16766.4	63791.8	3988.55	198.466	14.5114	2.12361		8513.9	23360.1	1811.89	99.9803	8.05066	1.29365
	526.813		0	58489.3	7612.49	597.12	94.9066	30.5852		0	16227.4	3396.73	272.88	43.3184	14.3684		13594.2	58695.7	3652.05	187.732	14.0371	2.0756		6861.62	21830.8	1725.83	97.2327	7.93923	1.28129
	602.462		0	55408	6856.44	540.666	85.9502	27.5237		0	16486.7	3220.72	259.522	41.2533	13.5902		11249.4	53397.1	3288.33	174.58	13.3552	1.99491		5715.57	20361.9	1619.58	93.1574	7.71716	1.25016
	691.328		0	51583.6	6068.29	480.999	76.5362	24.3621		0	16478.4	2999.56	242.411	38.6102	12.6352		9409.16	47882.6	2904.16	159.368	12.4696	1.88028		4871.69	18870.3	1492.5	87.7814	7.37686	1.19839
	795.686		0	47156	5274.44	420.134	66.9727	21.1996		0	16178.6	2741.27	222.146	35.4801	11.5377		7892.26	42723.7	2522.9	142.103	11.3902	1.73524		4204.43	17557.5	1353.85	80.9347	6.91212	1.12684
	919.187		0	42267.4	4494.77	359.661	57.4957	18.1083		0	15578.4	2454.31	199.384	31.961	10.3318		6566.97	37679.2	2151.74	123.634	10.1715	1.56669		3622.16	16238.8	1206.35	72.9177	6.34258	1.03849
	1067.89		0	37036.4	3742.09	300.666	48.2599	15.132		0	14674.9	2145.93	174.707	28.1377	9.04608		5389	32578.9	1793.13	104.746	8.86851	1.38294		3088.82	14771.6	1050.59	64.0338	5.69047	0.937329
	1245.75		0	31720.9	3045.19	245.536	39.6224	12.378		0	13505	1831.85	149.393	24.2019	7.74305		4376.71	27344	1465.92	87.1406	7.59826	1.20213		2611.93	13039.4	896.962	55.2356	5.02292	0.834489
	1453.24		0	26655.6	2434.73	196.866	31.9769	9.96212		0	12159.7	1532.43	125.128	20.4104	6.50383		3455.27	22640.5	1180.8	71.9703	6.44068	1.03593		2147.41	11368.7	753.594	47.315	4.39111	0.737514
	1709.64		0	21744.8	1887.51	152.96	25.0478	7.78882		0	10634	1242.59	101.543	16.7008	5.30433		2675.6	18524.6	927.775	57.4973	5.28133	0.862695		1732.43	9841.59	617.57	39.2215	3.71607	0.630484
	2016.45		0	17322.4	1430.11	116.079	19.1882	5.9618		0	9058.48	982.504	80.3195	13.3352	4.22555		2015.1	14705	711.49	44.7878	4.22096	0.69981		1358.14	8250.94	493.162	31.6806	3.06559	0.525357
	2396.92		0	13363.4	1048.73	85.2186	14.242	4.42621		0	7465.65	750.997	61.397	10.3045	3.26087		1486.31	11226.7	526.713	33.7091	3.25727	0.547917		1042.4	6648.82	379.845	24.7173	2.44191	0.422647
	2863.22		0	10012.5	747.335	60.774	10.2817	3.19996		0	5960.18	556.592	45.4974	7.72806	2.44502		1062.6	8376.48	377.744	24.4616	2.41973	0.413567		774.296	5236.44	282.901	18.57	1.87101	0.327692
	3444.24		0	7254.13	515.102	41.9152	7.18752	2.24287		0	4590.02	398.173	32.5434	5.60102	1.77376		737.708	6049.91	261.87	17.1666	1.73917	0.30206		557.715	3987.37	203.298	13.4732	1.38562	0.245686
	4156.09		0	5114.56	346.037	28.1787	4.90153	1.53533		0	3425.66	276.781	22.6239	3.94835	1.25307		496.587	4244.6	176.685	11.7127	1.2132	0.213902		388.67	2940.49	141.794	9.48261	0.994239	0.178381
	5040.33		0	3497.53	225.75	18.4037	3.24962	1.02293		0	2470.11	186.321	15.2382	2.69854	0.859288		325.914	2889.11	115.822	7.76105	0.822133	0.147248		263.489	2097.65	95.8372	6.4672	0.691814	0.125727
	6133.93		0	2327.59	143.587	11.7256	2.10256	0.66584		0	1725.42	121.901	9.98191	1.79444	0.573973		209.002	1914.37	74.0366	5.01479	0.543697	0.0989959		174.033	1451.41	62.9768	4.28964	0.468729	0.086382
	7488.09		0	1510.48	89.2325	7.30529	1.33047	0.42428		0	1169.74	77.6825	6.37455	1.16348	0.374234		131.164	1237.37	46.241	3.16549	0.351044	0.0649891		112.161	975.826	40.3147	2.77207	0.309326	0.0578366
	9166.97		0	957.503	54.28	4.45937	0.824865	0.26512		0	770.981	48.3093	3.97669	0.736932	0.238603		80.4451	782.266	28.2718	1.95627	0.221792	0.0417587		70.4346	639.178	25.1896	1.74914	0.19928	0.0378254
	11264.9		0	592.347	32.2819	2.66439	0.500508	0.162276		0	493.717	29.2909	2.42157	0.455591	0.148633		48.2087	482.745	16.897	1.18296	0.137017	0.0262388		43.0939	407.094	15.344	1.07721	0.125247	0.0241432
	13861.3		0	360.162	18.9111	1.56987	0.299376	0.0979821		0	309.3	17.4444	1.45014	0.276895	0.0910978		28.3786	292.195	9.94202	0.704783	0.0832833	0.0162144		25.826	253.242	9.17653	0.651937	0.0772698	0.015124
	17094.4		0	215.173	10.9053	0.911618	0.176418	0.0583231		0	189.615	10.2021	0.853836	0.165409	0.0549215		16.2904	173.894	5.7543	0.413354	0.0497735	0.00984708		15.0535	154.334	5.38571	0.387543	0.046775	0.00929375
	21122.1		0	126.584	6.20291	0.522791	0.102622	0.0342893		0	114.031	5.87235	0.495414	0.0973314	0.0326388		9.11282	101.633	3.27955	0.239155	0.0293104	0.00588974		8.53106	92.0476	3.10584	0.226795	0.0278467	0.00561501
	26152		0	73.4071	3.48307	0.296331	0.0589758	0.0199271		0	67.3706	3.3305	0.283579	0.0564773	0.0191396		4.91345	58.3427	1.83996	0.136627	0.017025	0.00347336		4.65087	53.7549	1.75982	0.130816	0.0163243	0.00333968
	32436.1		0	42.046	1.93435	0.166318	0.0335435	0.0114667		0	39.1952	1.865	0.160462	0.0323808	0.0110963		2.50577	32.842	1.01803	0.0772282	0.0097759	0.00202441		2.3949	30.6976	0.981731	0.0745372	0.00944588	0.00196043
	40232.5		0	23.9245	1.06859	0.0929517	0.0189866	0.00656881		0	22.5928	1.03734	0.0902825	0.0184498	0.00639581		1.14528	18.1504	0.558375	0.0434268	0.00557839	0.00117193		1.10501	17.1698	0.542126	0.0421912	0.00542446	0.00114163
	50000		0	13.4699	0.584624	0.0515034	0.01065	0.00373058		0	12.8574	0.570731	0.0503019	0.0104054	0.00365081		0.26332	9.28641	0.284214	0.0241922	0.00315114	0.000671427		0.2573	8.87077	0.277492	0.0236329	0.00308046	0.000657313

## Sheet: Fig. 6
	Left pane						Right pane
			Fluence (particles/(cm2-MeV/n-year))					LET x Fluence (particles/(cm2-year))
	Energy (MeV/n)	neutrons	hydrogen	helium			LET (keV/um)	Full reference field	Reference field without hydrogen and helium contributions
	0.01	2.35191e+08	11041.8	5228.57			0.22	0.0365105	8.03936e-06
	0.0140812	1.73962e+08	9663.53	4532.12			0.222747	0.037131	8.16479e-06
	0.0198281	1.29211e+08	8456.52	3927.83			0.225528	1.47276e+09	8.29217e-06
	0.0278098	96737483	7525.64	3436.14			0.228344	6.82046e+08	8.42154e-06
	0.0387547	73177463	6826.7	3045.38			0.231196	7.00826e+08	8.55293e-06
	0.0533245	5.62408e+07	6395.46	2762.32			0.234082	4.31039e+08	8.68637e-06
	0.072012	44263112	6237.59	2584.67			0.237005	3.30579e+08	8.8219e-06
	0.0950421	3.72741e+07	6337.45	2503.55			0.239965	2.71498e+08	8.95954e-06
	0.122257	37958102	6675.99	2510.17			0.242961	2.30739e+08	9.09932e-06
	0.153549	3.25976e+07	7206.49	2584.68			0.245995	2.00816e+08	9.24129e-06
	0.188764	2.90156e+07	7897.35	2716			0.249066	1.77849e+08	9.38548e-06
	0.227671	2.66041e+07	8715.11	2892.92			0.252176	1.59753e+08	9.53191e-06
	0.271437	2.4643e+07	9626.7	3097.36			0.255325	1.45151e+08	9.68063e-06
	0.319916	2.19733e+07	10621.9	3324.92			0.258513	1.3321e+08	9.83167e-06
	0.373716	1.85948e+07	11688	3569.42			0.261741	1.23185e+08	9.98507e-06
	0.433654	1.58879e+07	12819.5	3824.46			0.265009	1.14569e+08	1.01409e-05
	0.500671	1.43514e+07	14016.3	4084.35			0.268318	1.07601e+08	1.02991e-05
	0.575455	1.37061e+07	15279.2	4343.71			0.271668	1.01802e+08	1.04598e-05
	0.659489	1.32025e+07	16618	4599.27			0.275061	9.68625e+07	1.0623e-05
	0.753842	1.23631e+07	18039	4845.45			0.278495	9.25324e+07	1.07887e-05
	0.859868	1.13823e+07	19553.9	5075.55			0.281972	8.86864e+07	1.09571e-05
	0.979108	1.0209e+07	21250.2	5304.2			0.285493	8.5182e+07	1.1128e-05
	1.11196	9.15352e+06	23055.8	5511.91			0.289058	8.19979e+07	1.13016e-05
	1.26218	8.35188e+06	24921.8	5683.16			0.292667	7.90582e+07	1.1478e-05
	1.43026	7.74509e+06	26913.6	5828.46			0.296322	7.63316e+07	1.16571e-05
	1.61938	7.26431e+06	29033	5943.17			0.300022	7.37631e+07	1.1839e-05
	1.8319	6.86036e+06	31282.1	6025.72			0.303768	7.13836e+07	1.20237e-05
	2.07031	6.47037e+06	33663.6	6076.34			0.307561	6.91653e+07	1.22113e-05
	2.33788	6.0481e+06	36177.9	6096.79			0.311401	6.70996e+07	1.24018e-05
	2.63869	5.61396e+06	38820.1	6090.45			0.315289	6.52372e+07	1.25953e-05
	2.97633	5.16577e+06	41592.4	6063.38			0.319226	6.35093e+07	1.27919e-05
	3.35454	4.69735e+06	44496.7	6020.1			0.323212	6.18675e+07	1.29915e-05
	3.779	4.23208e+06	47527.4	5967.74			0.327248	6.03364e+07	1.31942e-05
	4.255	3.81297e+06	50649.1	5917.08			0.331334	5.88714e+07	1.34001e-05
	4.78864	3.45514e+06	53894.9	5878.35			0.335471	5.74168e+07	1.36091e-05
	5.38682	3.12721e+06	57255.8	5861.55			0.33966	5.60236e+07	1.38215e-05
	6.05715	2.82754e+06	60738.3	5875.63			0.343901	5.46886e+07	1.40372e-05
	6.80811	2.59236e+06	64345.5	5927.69			0.348195	5.34447e+07	1.42562e-05
	7.64951	2.35951e+06	68079.6	6022.63			0.352543	5.22509e+07	1.44787e-05
	8.592	2.11373e+06	71942	6163.15			0.356945	5.11809e+07	1.47046e-05
	9.64756	1.89414e+06	75938.9	6348.94			0.361402	5.01694e+07	1.4934e-05
	10.8296	1.69303e+06	80082.8	6576.85			0.365915	4.92019e+07	1.51671e-05
	12.1532	1.514e+06	84381.7	6841.08			0.370484	4.82711e+07	1.54037e-05
	13.6349	1.34985e+06	88840.9	7133.73			0.37511	4.73892e+07	1.56441e-05
	15.2953	1.20052e+06	93459.3	7444.61			0.379793	4.65054e+07	1.58882e-05
	17.1538	1.06969e+06	98232.5	7763.12			0.384536	4.56404e+07	1.61361e-05
	19.2347	956196	103146	8078.46			0.389337	4.48008e+07	1.63879e-05
	21.5643	858380	108185	8382.26			0.394199	4.39889e+07	1.66437e-05
	24.1744	774795	113311	8662.54			0.399121	4.32061e+07	1.69034e-05
	27.0974	703849	118533	8914.52			0.404104	4.24508e+07	1.71671e-05
	30.3722	643386	123643	9131.9			0.40915	4.17349e+07	1.7435e-05
	34.0407	591268	128587	9305.47			0.414259	4.10423e+07	1.77071e-05
	38.1523	545611	133318	9433.08			0.419431	4.03791e+07	1.79834e-05
	42.7625	504783	137655	9504.42			0.424669	3.97378e+07	1.8264e-05
	47.9314	467360	141485	9516.53			0.429971	3.91288e+07	1.8549e-05
	53.7315	432050	144633	9463.1			0.43534	3.85442e+07	1.88385e-05
	60.2385	398000	146985	9344.68			0.440776	3.79942e+07	1.91325e-05
	67.5509	364753	148323	9156.07			0.44628	3.74599e+07	1.9431e-05
	75.7674	331722	148588	8904.72			0.451852	3.69498e+07	1.97343e-05
	85.0071	298743	147667	8596.35			0.457494	3.64504e+07	2.00422e-05
	95.4071	266029	145495	8240.25			0.463206	3.59604e+07	2.0355e-05
	107.142	233739	142017	7846.76			0.46899	3.54813e+07	2.06726e-05
	120.354	202604	137390	7437.51			0.474846	3.49922e+07	2.09952e-05
	135.291	172951	131749	7028.46			0.480775	3.452e+07	2.13229e-05
	152.161	144712	125127	6629.11			0.486779	3.40496e+07	2.16556e-05
	171.375	118903	117573	6243			0.492857	3.35891e+07	2.19936e-05
	193.014	96085.9	110089	5913.68			0.499011	3.31377e+07	2.23368e-05
	217.868	76175	102363	5607.79			0.505242	3.26865e+07	2.26854e-05
	246.153	59500.5	94479.7	5325.92			0.51155	3.22464e+07	2.30394e-05
	278.111	46033.2	87600.6	5082.19			0.517938	3.18143e+07	2.3399e-05
	314.725	35383.9	81259.4	4841.34			0.524405	3.13866e+07	2.37641e-05
	357.101	27195.7	74754	4573.17			0.530953	3.0966e+07	2.4135e-05
	405.348	21072.6	69279.8	4301.11			0.537582	3.05572e+07	2.45117e-05
	461.769	16735.2	63536.8	3987.1			0.544295	3.01474e+07	2.48942e-05
	526.813	13583.4	58491.9	3650.91			0.551091	2.97607e+07	2.52827e-05
	602.462	11244.7	53235.8	3287.3			0.557972	2.93712e+07	2.56773e-05
	691.328	9406.39	47758.4	2903.16			0.564939	2.89936e+07	2.6078e-05
	795.686	7890.4	42628.2	2522.07			0.571993	2.86205e+07	2.6485e-05
	919.187	6565.75	37607.8	2151.19			0.579136	2.82494e+07	2.68983e-05
	1067.89	5388.29	32528.5	1792.93			0.586367	2.78847e+07	2.73181e-05
	1245.75	4376.33	27312.1	1465.98			0.593688	2.75152e+07	2.77445e-05
	1453.24	3455.02	22622.1	1180.9			0.601102	2.71479e+07	2.81775e-05
	1709.64	2675.38	18513.1	927.707			0.608607	2.67865e+07	2.86172e-05
	2016.45	2014.9	14697.6	711.222			0.616206	2.6422e+07	2.90639e-05
	2396.92	1486.17	11221.7	526.424			0.623901	2.60606e+07	2.95174e-05
	2863.22	1062.51	8373.18	377.538			0.631691	2.57028e+07	2.99781e-05
	3444.24	737.651	6047.76	261.726			0.639578	2.53469e+07	3.0446e-05
	4156.09	496.553	4243.3	176.587			0.647564	2.49929e+07	3.09212e-05
	5040.33	325.895	2888.37	115.758			0.65565	2.46419e+07	3.14038e-05
	6133.93	208.991	1914	73.9955			0.663837	2.42927e+07	3.18939e-05
	7488.09	131.158	1237.21	46.2153			0.672126	2.39495e+07	3.23917e-05
	9166.97	80.4416	782.179	28.256			0.680518	2.36068e+07	3.28972e-05
	11264.9	48.2066	482.691	16.8875			0.689016	2.32641e+07	3.34107e-05
	13861.3	28.3773	292.161	9.93648			0.697619	2.29287e+07	3.39321e-05
	17094.4	16.2896	173.874	5.7511			0.70633	2.25944e+07	3.44617e-05
	21122.1	9.11236	101.62	3.27776			0.715149	2.22656e+07	3.49996e-05
	26152	4.9132	58.3354	1.839			0.724079	2.19363e+07	3.55458e-05
	32436.1	2.50566	32.8376	1.01754			0.73312	2.16111e+07	3.61006e-05
	40232.5	1.14527	18.1478	0.558135			0.742274	2.12908e+07	3.66641e-05
	50000	0.263431	9.28496	0.284153			0.751542	2.09717e+07	3.72363e-05
							0.760926	2.06557e+07	3.78175e-05
							0.770428	2.03424e+07	3.84078e-05
							0.780047	2.00328e+07	3.90073e-05
							0.789787	1.97241e+07	3.96161e-05
							0.799649	1.94193e+07	4.02344e-05
							0.809634	1.91172e+07	4.08624e-05
							0.819743	1.88186e+07	4.15002e-05
							0.829979	1.85222e+07	4.2148e-05
							0.840342	1.82273e+07	4.28059e-05
							0.850835	1.79351e+07	4.3474e-05
							0.861459	1.76471e+07	4.41526e-05
							0.872216	1.73602e+07	4.48417e-05
							0.883106	1.70774e+07	4.55417e-05
							0.894133	1.67951e+07	4.62525e-05
							0.905298	6.59992e+07	4.69745e-05
							0.916602	4.53599e+07	4.77077e-05
							0.928047	4.22804e+07	4.84524e-05
							0.939635	3.41787e+07	4.92087e-05
							0.951367	3.03413e+07	4.99768e-05
							0.963246	2.78836e+07	5.07569e-05
							0.975274	2.61084e+07	5.15492e-05
							0.987452	2.47198e+07	5.23538e-05
							0.999781	2.35878e+07	5.31711e-05
							1.01226	2.26324e+07	5.4001e-05
							1.0249	2.18069e+07	5.4844e-05
							1.0377	2.10827e+07	5.57001e-05
							1.05066	2.04217e+07	5.65695e-05
							1.06378	1.9827e+07	5.74526e-05
							1.07706	1.92867e+07	5.83494e-05
							1.09051	1.87843e+07	5.92603e-05
							1.10413	1.83159e+07	6.01853e-05
							1.11791	1.7871e+07	6.11248e-05
							1.13187	1.74472e+07	6.2079e-05
							1.146	1.70406e+07	6.30481e-05
							1.16031	1.66487e+07	6.40323e-05
							1.1748	1.62712e+07	6.50318e-05
							1.18947	1.59057e+07	6.6047e-05
							1.20432	1.55517e+07	6.70781e-05
							1.21936	1.5207e+07	6.81252e-05
							1.23459	1.48724e+07	6.91887e-05
							1.25	1.45475e+07	7.02688e-05
							1.26561	1.42329e+07	7.13657e-05
							1.28141	1.39262e+07	7.24798e-05
							1.29741	1.36258e+07	7.36113e-05
							1.31361	1.33347e+07	7.47605e-05
							1.33002	1.30491e+07	7.59276e-05
							1.34662	1.27718e+07	7.71129e-05
							1.36344	1.24978e+07	7.83167e-05
							1.38046	1.22319e+07	7.95394e-05
							1.3977	1.19729e+07	8.07811e-05
							1.41515	1.17207e+07	8.20422e-05
							1.43282	1.14735e+07	8.3323e-05
							1.45071	1.12342e+07	8.46238e-05
							1.46883	1.10007e+07	8.5945e-05
							1.48717	1.07711e+07	8.72867e-05
							1.50574	1.05485e+07	8.86494e-05
							1.52454	1.03287e+07	9.00334e-05
							1.54357	1.01134e+07	9.1439e-05
							1.56285	9.90472e+06	9.28666e-05
							1.58236	9.69843e+06	9.43164e-05
							1.60212	9.49908e+06	9.57889e-05
							1.62212	9.30238e+06	9.72844e-05
							1.64238	9.11136e+06	9.88033e-05
							1.66288	8.9247e+06	0.000100346
							1.68365	8.74225e+06	0.000101912
							1.70467	8.56396e+06	0.000103504
							1.72596	8.39046e+06	0.00010512
							1.74751	8.22087e+06	0.000106761
							1.76933	8.05511e+06	0.000108428
							1.79142	7.89448e+06	0.000110121
							1.81379	7.73672e+06	0.00011184
							1.83644	7.58262e+06	0.000113586
							1.85937	7.43269e+06	0.000115359
							1.88258	7.2853e+06	0.000117161
							1.90609	7.14138e+06	0.00011899
							1.92989	7.00115e+06	0.000120848
							1.95399	6.86349e+06	0.000122735
							1.97839	6.72914e+06	0.000124651
							2.00309	6.59749e+06	0.000126597
							2.0281	6.98535e+06	516058
							2.05342	6.56054e+06	217836
							2.07906	6.43453e+06	215106
							2.10502	6.23065e+06	130907
							2.13131	6.08323e+06	101796
							2.15792	5.95128e+06	85216
							2.18486	5.82771e+06	74115.4
							2.21215	5.71003e+06	66039.1
							2.23977	5.59673e+06	59823.4
							2.26773	5.48622e+06	54864.3
							2.29605	5.37951e+06	50780.4
							2.32472	5.27565e+06	47367.9
							2.35375	5.17407e+06	44452.4
							2.38314	5.07505e+06	41920.8
							2.41289	4.97792e+06	39695.3
							2.44302	4.8834e+06	37696
							2.47353	4.79076e+06	35901.2
							2.50441	4.69999e+06	34274.6
							2.53568	4.61182e+06	32800.8
							2.56734	4.52496e+06	31452.5
							2.5994	4.44045e+06	30210.4
							2.63186	4.35742e+06	29052.8
							2.66472	4.27581e+06	27971
							2.69799	4.19634e+06	26950.9
							2.73168	4.11826e+06	25993.5
							2.76579	4.04189e+06	25086.1
							2.80033	3.96694e+06	24219.2
							2.83529	3.89358e+06	23402.4
							2.87069	3.82157e+06	22617.4
							2.90654	3.75097e+06	21867.6
							2.94283	3.68197e+06	21144.7
							2.97958	3.61398e+06	20452.9
							3.01678	3.54744e+06	19782.9
							3.05445	3.48212e+06	19136.2
							3.09259	3.41832e+06	18513.7
							3.1312	3.35542e+06	17916.2
							3.1703	3.29373e+06	17337.3
							3.20989	3.23348e+06	16790.7
							3.24997	3.17379e+06	16267.1
							3.29055	3.11566e+06	15754.6
							3.33163	3.05869e+06	15263.1
							3.37323	3.00216e+06	14787.9
							3.41535	2.94695e+06	14313.4
							3.458	2.89305e+06	13850.9
							3.50118	2.8397e+06	13409.7
							3.54489	2.78733e+06	12988.8
							3.58916	2.73613e+06	12587.3
							3.63397	2.90519e+06	231764
							3.67935	2.99829e+06	373936
							3.72529	2.71069e+06	134701
							3.77181	2.63052e+06	101922
							3.8189	2.56697e+06	84980.6
							3.86659	2.51032e+06	74019.6
							3.91487	2.4573e+06	66165.8
							3.96375	2.4071e+06	60167.4
							4.01324	2.35892e+06	55368.8
							4.06335	2.31241e+06	51424.2
							4.11409	2.26687e+06	48100
							4.16546	2.2229e+06	45241.4
							4.21747	2.17991e+06	42744.6
							4.27013	2.13779e+06	40534.5
							4.32345	2.09676e+06	38547.1
							4.37744	2.05635e+06	36742.9
							4.43209	2.01696e+06	35097.4
							4.48743	1.97838e+06	33588.2
							4.54347	1.94042e+06	32195.6
							4.6002	1.90321e+06	30900.9
							4.65764	1.86671e+06	29690.6
							4.7158	1.83086e+06	28554.7
							4.77468	1.79587e+06	27485.3
							4.8343	1.76123e+06	26472.2
							4.89466	1.72722e+06	25514.6
							4.95578	1.69415e+06	24605.6
							5.01766	1.66131e+06	23742.7
							5.08031	1.62908e+06	22918.4
							5.14374	1.59766e+06	22133.5
							5.20797	1.5667e+06	21372.8
							5.273	1.53638e+06	20653
							5.33884	1.50644e+06	19956.1
							5.4055	1.47719e+06	19282.1
							5.473	1.44832e+06	18633.7
							5.54134	1.41997e+06	18012.7
							5.61053	1.39228e+06	17411.3
							5.68058	1.77639e+06	428210
							5.75151	1.92969e+06	608031
							5.82333	1.54533e+06	249304
							5.89604	1.45952e+06	188835
							5.96966	1.40301e+06	157284
							6.0442	1.35808e+06	136860
							6.11967	1.31934e+06	122219
							6.19608	1.28455e+06	111045
							6.27345	1.25244e+06	102125
							6.35178	1.22211e+06	94811
							6.4311	1.19359e+06	88652.9
							6.5114	1.16622e+06	83364.3
							6.5927	1.14002e+06	78757.8
							6.67502	1.11502e+06	74682.7
							6.75837	1.09037e+06	71021.5
							6.84275	1.06667e+06	67709.1
							6.9282	1.04348e+06	64688.4
							7.0147	1.02099e+06	61918
							7.10229	999025	59358.2
							7.19097	977566	56985.3
							7.28076	956681	54761.3
							7.37167	936229	52677.4
							7.46372	916237	50712.7
							7.55691	896668	48850.8
							7.65127	877575	47097.2
							7.74681	858814	45423.1
							7.84354	840522	43836.3
							7.94148	822633	42319.6
							8.04064	804993	40872.8
							8.14104	1.78657e+06	1.03817e+06
							8.24269	1.33339e+06	600604
							8.34561	1.27916e+06	561560
							8.44982	1.09257e+06	389859
							8.55533	1.00206e+06	314117
							8.66215	941147	267669
							8.77031	894772	235273
							8.87982	856611	211055
							8.9907	824031	192081
							9.10296	795385	176717
							9.21662	769482	163989
							9.3317	745946	153238
							9.44822	724088	143990
							9.5662	703709	135910
							9.68564	684386	128787
							9.80658	666176	122411
							9.92903	648816	116674
							10.053	632145	111439
							10.1785	616196	106666
							10.3056	600813	102263
							10.4343	585975	98178
							10.5646	571568	94366.1
							10.6965	557678	90795.4
							10.8301	544151	87421.8
							10.9653	531036	84246
							11.1022	814816	377803
							11.2408	686734	259297
							11.3812	655168	237095
							11.5233	595579	186707
							11.6672	561358	161497
							11.8129	536048	145006
							11.9604	515273	132886
							12.1097	497257	123338
							12.2609	481107	115473
							12.414	466339	108818
							12.569	452647	103070
							12.726	439733	97977
							12.8849	427620	93438
							13.0458	416014	89346.5
							13.2087	404992	85583.5
							13.3736	394341	82114.8
							13.5406	384134	78886.5
							13.7096	374212	75832
							13.8808	364718	73020.3
							14.0541	355466	70344.2
							14.2296	346517	67806.3
							14.4073	1.5349e+06	1.26247e+06
							14.5872	752414	486122
							14.7693	781255	520981
							14.9538	572502	318089
							15.1405	501755	253090
							15.3295	458724	215689
							15.5209	427739	190191
							15.7147	403425	171269
							15.911	383357	156441
							16.1096	366178	144404
							16.3108	351143	134394
							16.5144	337735	125891
							16.7207	325588	118541
							16.9294	314468	112110
							17.1408	304203	106415
							17.3549	294599	101296
							17.5716	285614	96671.1
							17.791	277116	92439.3
							18.0131	269075	88562.4
							18.238	364347	187917
							18.4657	291900	119433
							18.6963	287393	118811
							18.9298	263169	98371.8
							19.1661	251080	89973.6
							19.4054	241659	84165.3
							19.6478	233532	79555.7
							19.8931	226173	75649.3
							20.1415	219340	72224.5
							20.393	212833	69138.3
							20.6476	206791	66324.6
							20.9054	201016	63700.4
							21.1665	195519	61277.5
							21.4307	190255	59004.3
							21.6983	185181	56850.4
							21.9693	180307	54816.1
							22.2436	175586	52880.9
							22.5213	359581	239578
							22.8025	239044	121669
							23.0873	239002	124209
							23.3755	202350	90011.7
							23.6674	187658	77755.3
							23.9629	177709	70188
							24.2621	169917	64717.2
							24.5651	163332	60403.3
							24.8718	157550	56837.4
							25.1824	152346	53786.2
							25.4968	147587	51116.2
							25.8152	143178	48739.5
							26.1375	139053	46599.1
							26.4639	135153	44640.2
							26.7943	131464	42837.9
							27.1289	127940	41165.5
							27.4676	161646	76674.8
							27.8106	210589	127383
							28.1579	139543	58058.2
							28.5095	131859	50684.6
							28.8654	112645	46364.2
							29.2259	120524	43216.9
							29.5908	116479	40702.6
							29.9603	112809	38581.1
							30.3344	109458	36735
							30.7131	106335	35091.2
							31.0966	103417	33604.9
							31.4849	100657	32242.4
							31.878	98039.2	30984.7
							32.2761	95540	29813.7
							32.6791	179018	114577
							33.0871	309871	246694
							33.5003	138372	76417.8
							33.9186	121899	61138.4
							34.3421	112580	53012.4
							34.7709	106018	47542.8
							35.2051	100945	43463.6
							35.6447	96738.4	40227.7
							36.0897	93001.7	37565.1
							36.5404	89704.6	35311.1
							36.9966	86739.3	33365.3
							37.4586	84030.3	31658.4
							37.9263	81531.5	30134.8
							38.3999	101097	50651.9
							38.8793	111488	61976.6
							39.3648	87824.7	39228.8
							39.8563	82277.6	34571.9
							40.354	78531.8	31698.5
							40.8579	75533.9	29555.3
							41.368	72959.8	27814.9
							41.8846	70665.8	26338.4
							42.4076	68572	25045.6
							42.9371	66641.4	23895.3
							43.4732	64834.8	22855.9
							44.016	63136.8	21904.7
							44.5656	110751	70252.3
							45.1221	128418	88636.7
							45.6855	88150.3	49070.8
							46.256	78665.4	40271.9
							46.8335	72989.4	35267.1
							47.4183	68866.1	31801.3
							48.0104	65586.1	29163.3
							48.6099	62840.1	27046.4
							49.2168	60457	25280.5
							49.8314	58351.2	23777.5
							50.4536	56458.6	22472.7
							51.0836	63018.1	29608.5
							51.7214	71359	38510.2
							52.3672	56450.4	24153
							53.0211	53666.4	21907.3
							53.6832	51648.3	20413.8
							54.3535	49959.9	19234.1
							55.0321	48458.7	18236.2
							55.7193	47100.8	17364.7
							56.415	45846.2	16583.9
							57.1195	44675.4	15873.5
							57.8327	63561.6	35208.5
							58.5548	54565.1	25124.9
							59.2859	46663.7	24355.2
							60.0262	48779.2	20117.9
							60.7757	45918	18068.8
							61.5346	43847.9	16665
							62.3029	42274.1	15576
							63.0809	40899.1	14678.4
							63.8685	39658.8	13904.9
							64.666	38523	13230.3
							65.4735	45515	20676.1
							66.291	41298.6	16904.9
							67.1187	39963.7	16009.5
							67.9568	37670.7	14145
							68.8053	36148.6	13048.7
							69.6645	34912	12228.8
							70.5343	33832.4	11558.9
							71.415	32854.4	10984
							72.3068	31949.2	10477.6
							73.2096	41896.1	20809.9
							74.1237	36032.5	15334.5
							75.0493	35057.5	14739.7
							75.9864	32377.6	12421.1
							76.9352	30849.8	11256.8
							77.8958	29681.1	10441.7
							78.8684	28689.2	9801.19
							79.8532	27813.4	9267.31
							80.8503	27018.1	8805.64
							81.8598	32942.5	15057.8
							82.882	29721.9	12155.9
							83.9169	28709.8	11455.6
							84.9647	26956.9	10004.5
							86.0256	25810.9	9154.25
							87.0997	24902.8	8529.11
							88.1873	24123.5	8026.08
							89.2884	23435	7601.12
							90.4033	33779.6	18198.9
							91.5321	28159.6	12817.2
							92.6751	27430.9	12314
							93.8322	24945.5	10035.5
							95.0039	23650.5	8925.11
							96.1901	22735.6	8171.02
							97.3912	22029.7	7593.61
							98.6072	21470.8	7123.15
							99.8385	26514.7	12196.7
							101.085	23948.5	9577.54
							102.347	23646.5	9080.13
							103.625	22846	7827.13
							104.919	23217	7123.44
							106.229	26458.6	6613.11
							107.556	15060.8	6205.76
							108.899	31404.5	22757.4
							110.258	19150.9	10709.8
							111.635	19390.5	11149.8
							113.029	16222.4	8178.13
							114.44	15004	7153.35
							115.869	14167.1	6503.73
							117.316	13499.1	6020.02
							118.781	12932.8	5632.46
							120.264	16463	9337.71
							121.766	17750.3	10794.2
							123.286	13980.3	7189.33
							124.826	12926.6	6296.21
							126.384	12213.6	5739.53
							127.962	11645.6	5324.52
							129.56	28529.9	22357.3
							131.178	15524	9496.4
							132.816	16043.3	10157.5
							134.474	12937	7188.77
							136.153	11831.5	6216.76
							137.853	11095	5610.25
							139.575	10522.5	5164.15
							141.317	16005.9	10770
							143.082	12943.6	7825.45
							144.869	12533.4	7531.27
							146.677	11069.3	6177.1
							148.509	10270.2	5485.04
							150.363	9687	5005.22
							152.241	43228.8	38647.3
							154.142	21809.9	17323.5
							156.066	23109.9	18716.1
							158.015	16376.2	12071.4
							159.988	13979.4	9758.64
							161.986	12510.3	8370.58
							164.008	11868.3	7806.15
							166.056	10763.6	6774.9
							168.13	10129.6	6210.35
							170.229	9507.47	5654.34
							172.355	9018.36	5226.63
							174.507	8602.29	4868.7
							176.686	9612.21	5932.02
							178.892	8506.79	4876.25
							181.126	8298.77	4712.36
							183.387	7773.55	4227.51
							185.677	7453.53	3941.63
							187.995	7195.62	3713.17
							190.343	6977.93	3518.28
							192.719	6788.75	3345.41
							195.126	6624.78	3190.12
							197.562	6482.68	3048.33
							200.029	6362.45	2918.02
							202.527	6262.83	2796.53
							205.056	6186.76	2683.96
							207.616	6136.03	2578.79
							210.208	6113.99	2479.48
							212.833	6129.64	2386.16
							215.491	6194.87	2298.03
							218.181	6329.93	2214.32
							220.906	6567.42	2132
							223.664	6995.92	2057.45
							226.457	7822.99	1984.41
							229.284	9947.09	1915.94
							232.147	1849.85	1849.85
							235.046	1786.53	1786.53
							237.981	1725.52	1725.52
							240.952	1667.54	1667.54
							243.961	1611.81	1611.81
							247.007	1558	1558
							250.091	1506.53	1506.53
							253.214	1457	1457
							256.376	1409.1	1409.1
							259.577	1363.1	1363.1
							262.818	1318.85	1318.85
							266.1	1276.09	1276.09
							269.423	1234.92	1234.92
							272.787	1195.28	1195.28
							276.193	1156.99	1156.99
							279.641	1120.15	1120.15
							283.133	1084.52	1084.52
							286.669	1050.25	1050.25
							290.248	1017.11	1017.11
							293.872	985.18	985.18
							297.542	954.403	954.403
							301.257	924.646	924.646
							305.018	896.178	896.178
							308.827	868.487	868.487
							312.683	841.731	841.731
							316.587	815.675	815.675
							320.54	790.622	790.622
							324.543	766.462	766.462
							328.595	743.02	743.02
							332.698	720.383	720.383
							336.852	699.288	699.288
							341.058	675.772	675.772
							345.317	657.25	657.25
							349.629	637.327	637.327
							353.994	618.052	618.052
							358.415	599.407	599.407
							362.89	581.373	581.373
							367.421	563.899	563.899
							372.009	547.05	547.05
							376.654	530.724	530.724
							381.357	514.942	514.942
							386.119	499.675	499.675
							390.94	484.884	484.884
							395.821	470.607	470.607
							400.764	456.812	456.812
							405.768	442.773	442.773
							410.834	429.722	429.722
							415.964	417.036	417.036
							421.158	404.747	404.747
							426.417	392.837	392.837
							431.741	381.298	381.298
							437.132	370.12	370.12
							442.59	359.283	359.283
							448.117	348.763	348.763
							453.712	338.609	338.609
							459.377	328.727	328.727
							465.113	319.148	319.148
							470.921	306.488	306.488
							476.801	301.864	301.864
							482.755	293.086	293.086
							488.782	284.549	284.549
							494.886	276.269	276.269
							501.065	268.242	268.242
							507.321	260.452	260.452
							513.656	252.909	252.909
							520.07	245.711	245.711
							526.564	238.591	238.591
							533.138	231.696	231.696
							539.795	224.993	224.993
							546.535	218.49	218.49
							553.36	212.196	212.196
							560.269	206.08	206.08
							567.265	200.142	200.142
							574.348	194.415	194.415
							581.52	188.909	188.909
							588.781	184.619	184.619
							596.132	177.686	177.686
							603.576	172.544	172.544
							611.112	167.656	167.656
							618.743	161.962	161.962
							626.469	158.382	158.382
							634.291	153.792	153.792
							642.211	149.349	149.349
							650.23	145.024	145.024
							658.349	140.825	140.825
							666.57	136.74	136.74
							674.893	132.791	132.791
							683.32	128.912	128.912
							691.852	125.169	125.169
							700.491	121.539	121.539
							709.237	118.018	118.018
							718.093	114.603	114.603
							727.06	111.298	111.298
							736.138	108.099	108.099
							745.33	105.012	105.012
							754.636	102.062	102.062
							764.059	99.9067	99.9067
							773.599	95.5795	95.5795
							783.259	93.3879	93.3879
							793.039	90.6452	90.6452
							802.941	87.985	87.985
							812.967	85.4023	85.4023
							823.118	82.8929	82.8929
							833.395	80.4631	80.4631
							843.802	78.1035	78.1035
							854.338	75.8131	75.8131
							865.005	73.5937	73.5937
							875.806	71.4475	71.4475
							886.742	69.3666	69.3666
							897.814	67.359	67.359
							909.024	65.4143	65.4143
							920.375	63.5703	63.5703
							931.867	61.7462	61.7462
							943.503	60.3027	60.3027
							955.284	59.0859	59.0859
							967.212	65.3738	65.3738
							979.289	53.37	53.37
							991.516	51.7714	51.7714
							1003.9	50.2183	50.2183
							1016.43	48.7113	48.7113
							1029.12	47.2471	47.2471
							1041.97	45.8225	45.8225
							1054.98	44.4501	44.4501
							1068.16	43.1335	43.1335
							1081.49	41.8381	41.8381
							1095	40.8497	40.8497
							1108.67	39.0893	39.0893
							1122.51	38.413	38.413
							1136.53	37.3723	37.3723
							1150.72	36.666	36.666
							1165.09	34.4254	34.4254
							1179.64	33.3808	33.3808
							1194.37	32.3725	32.3725
							1209.28	31.3989	31.3989
							1224.38	30.4614	30.4614
							1239.67	29.5562	29.5562
							1255.15	28.6862	28.6862
							1270.82	27.981	27.981
							1286.69	26.9406	26.9406
							1302.75	26.4296	26.4296
							1319.02	25.8321	25.8321
							1335.49	25.6197	25.6197
							1352.17	22.9248	22.9248
							1369.05	22.2475	22.2475
							1386.14	21.573	21.573
							1403.45	20.9163	20.9163
							1420.98	20.2757	20.2757
							1438.72	19.655	19.655
							1456.68	19.0075	19.0075
							1474.87	18.6467	18.6467
							1493.29	18.0779	18.0779
							1511.93	17.5356	17.5356
							1530.81	17.0946	17.0946
							1549.93	16.3238	16.3238
							1569.28	15.8095	15.8095
							1588.87	15.3107	15.3107
							1608.71	14.8278	14.8278
							1628.8	14.3602	14.3602
							1649.14	13.7912	13.7912
							1669.73	13.5285	13.5285
							1690.58	13.1283	13.1283
							1711.69	12.827	12.827
							1733.06	12.0224	12.0224
							1754.7	11.628	11.628
							1776.61	11.2438	11.2438
							1798.79	10.8715	10.8715
							1821.25	10.5097	10.5097
							1844	9.9156	9.9156
							1867.02	9.95036	9.95036
							1890.33	9.64396	9.64396
							1913.94	9.16782	9.16782
							1937.83	8.85442	8.85442
							1962.03	8.55123	8.55123
							1986.53	8.25966	8.25966
							2011.33	7.98327	7.98327
							2036.45	7.69671	7.69671
							2061.88	7.52638	7.52638
							2087.62	7.48112	7.48112
							2113.69	6.70447	6.70447
							2140.08	6.46807	6.46807
							2166.8	6.24	6.24
							2193.86	6.01818	6.01818
							2221.25	5.71691	5.71691
							2248.99	5.64691	5.64691
							2277.07	5.56252	5.56252
							2305.5	5.15005	5.15005
							2334.29	4.96225	4.96225
							2363.44	4.78513	4.78513
							2392.95	4.62313	4.62313
							2422.83	4.44496	4.44496
							2453.08	4.49285	4.49285
							2483.71	3.97821	3.97821
							2514.72	3.83711	3.83711
							2546.12	3.69955	3.69955
							2577.91	3.56809	3.56809
							2610.1	3.42904	3.42904
							2642.69	3.41207	3.41207
							2675.69	3.17615	3.17615
							2709.1	3.05612	3.05612
							2742.93	2.94214	2.94214
							2777.18	2.83953	2.83953
							2811.85	2.75061	2.75061
							2846.96	2.58814	2.58814
							2882.51	2.4891	2.4891
							2918.5	2.39395	2.39395
							2954.95	2.30648	2.30648
							2991.84	2.23887	2.23887
							3029.2	2.05139	2.05139
							3067.02	2.04163	2.04163
							3105.32	1.96081	1.96081
							3144.09	1.89183	1.89183
							3183.35	1.76682	1.76682
							3223.1	1.66071	1.66071
							3263.35	1.6452	1.6452
							3304.09	1.57923	1.57923
							3345.35	1.54092	1.54092
							3387.12	1.40888	1.40888
							3429.41	1.2996	1.2996
							3472.23	1.31735	1.31735
							3515.59	1.29065	1.29065
							3559.49	1.15537	1.15537
							3603.93	1.15093	1.15093
							3648.93	1.08238	1.08238
							3694.5	1.06103	1.06103
							3740.63	0.953102	0.953102
							3787.33	0.905158	0.905158
							3834.62	0.814348	0.814348
							3882.5	0.791209	0.791209
							3930.98	0.762126	0.762126
							3980.07	0.724654	0.724654
							4029.76	0.655325	0.655325
							4080.08	0.641385	0.641385
							4131.03	0.620172	0.620172
							4182.61	0.578339	0.578339
							4234.83	0.295871	0.295871
							4287.71	0.560961	0.560961
							4341.25	0.55076	0.55076
							4395.46	0.437456	0.437456
							4450.34	0.469916	0.469916
							4505.91	0.524087	0.524087
							4562.17	0.0176323	0.0176323
							4619.14	0.0180096	0.0180096
							4676.81	0.0237958	0.0237958
							4735.21	0.0187895	0.0187895
							4794.33	0.0205106	0.0205106
							4854.2	0.0277327	0.0277327
							4914.81	1.63082e-23	1.63082e-23
							4976.18	1.65119e-23	1.65119e-23
							5038.31	1.6718e-23	1.6718e-23
							5101.22	1.69268e-23	1.69268e-23
							5164.92	1.71381e-23	1.71381e-23
							5229.41	1.73521e-23	1.73521e-23
							5294.71	1.75688e-23	1.75688e-23
							5360.82	1.77882e-23	1.77882e-23
							5427.76	1.80103e-23	1.80103e-23
							5495.53	1.82352e-23	1.82352e-23
							5564.15	1.84629e-23	1.84629e-23
							5633.62	1.86934e-23	1.86934e-23
							5703.97	1.89268e-23	1.89268e-23
							5775.19	1.91631e-23	1.91631e-23
							5847.3	1.94024e-23	1.94024e-23
							5920.31	1.96447e-23	1.96447e-23
							5994.24	1.989e-23	1.989e-23
							6069.08	2.01383e-23	2.01383e-23
							6144.86	2.03898e-23	2.03898e-23
							6221.59	2.06444e-23	2.06444e-23
							6299.28	2.09021e-23	2.09021e-23
							6377.93	2.11631e-23	2.11631e-23
							6457.57	2.14274e-23	2.14274e-23
							6538.2	2.16949e-23	2.16949e-23
							6619.84	2.19658e-23	2.19658e-23
							6702.5	2.22401e-23	2.22401e-23
							6786.19	2.25178e-23	2.25178e-23
							6870.92	2.2799e-23	2.2799e-23
							6956.72	2.30836e-23	2.30836e-23
							7043.58	2.33719e-23	2.33719e-23
							7131.53	2.36637e-23	2.36637e-23
							7220.58	2.39592e-23	2.39592e-23
							7310.74	2.42583e-23	2.42583e-23
							7402.02	2.45612e-23	2.45612e-23
							7494.44	2.48679e-23	2.48679e-23
							7588.02	2.51784e-23	2.51784e-23
							7682.77	2.54928e-23	2.54928e-23
							7778.7	2.58111e-23	2.58111e-23
							7875.83	2.61334e-23	2.61334e-23
							7974.17	2.64597e-23	2.64597e-23
							8073.74	2.67901e-23	2.67901e-23
							8174.55	2.71246e-23	2.71246e-23
							8276.62	2.74633e-23	2.74633e-23
							8379.97	2.78063e-23	2.78063e-23
							8484.6	2.81535e-23	2.81535e-23
							8590.54	2.8505e-23	2.8505e-23
							8697.81	2.88609e-23	2.88609e-23
							8806.41	2.92213e-23	2.92213e-23
							8916.37	2.95861e-23	2.95861e-23
							9027.71	2.99556e-23	2.99556e-23
							9140.43	3.03296e-23	3.03296e-23
							9254.56	3.07083e-23	3.07083e-23
							9370.12	3.10918e-23	3.10918e-23
							9487.12	3.148e-23	3.148e-23
							9605.58	3.18731e-23	3.18731e-23
							9725.52	3.2271e-23	3.2271e-23
							9846.95	3.2674e-23	3.2674e-23
							9969.91	3.3082e-23	3.3082e-23
							10094.4	3.3495e-23	3.3495e-23
							10220.4	3.39133e-23	3.39133e-23
							10348.1	3.43367e-23	3.43367e-23
							10477.3	3.47655e-23	3.47655e-23
							10608.1	3.51996e-23	3.51996e-23
							10740.5	3.56391e-23	3.56391e-23
							10874.7	3.60841e-23	3.60841e-23
							11010.4	3.65346e-23	3.65346e-23
							11147.9	3.69908e-23	3.69908e-23
							11287.1	3.74527e-23	3.74527e-23
							11428.1	3.79204e-23	3.79204e-23
							11570.7	3.83938e-23	3.83938e-23
							11715.2	3.88732e-23	3.88732e-23
							11861.5	3.93586e-23	3.93586e-23
							12009.6	3.98501e-23	3.98501e-23
							12159.6	4.03477e-23	4.03477e-23
							12311.4	4.08515e-23	4.08515e-23
							12465.1	4.13616e-23	4.13616e-23
							12620.8	4.1878e-23	4.1878e-23
							12778.4	4.24009e-23	4.24009e-23
							12937.9	4.29303e-23	4.29303e-23
							13099.5	4.34664e-23	4.34664e-23
							13263	4.40091e-23	4.40091e-23
							13428.6	4.45587e-23	4.45587e-23
							13596.3	4.5115e-23	4.5115e-23
							13766.1	4.56784e-23	4.56784e-23
							13938	4.62487e-23	4.62487e-23
							14112	4.68262e-23	4.68262e-23
							14288.2	4.74109e-23	4.74109e-23
							14466.6	4.80029e-23	4.80029e-23
							14647.3	4.86023e-23	4.86023e-23
							14830.1	4.92091e-23	4.92091e-23
							15015.3	4.98236e-23	4.98236e-23
							15202.8	5.04457e-23	5.04457e-23
							15392.6	5.10756e-23	5.10756e-23
							15584.8	5.17133e-23	5.17133e-23
							15779.4	5.2359e-23	5.2359e-23
							15976.5	5.30128e-23	5.30128e-23
							16176	5.36747e-23	5.36747e-23
							16377.9	5.4345e-23	5.4345e-23
							16582.4	5.50235e-23	5.50235e-23
							16789.5	5.57106e-23	5.57106e-23
							16999.1	5.64062e-23	5.64062e-23
							17211.4	5.71105e-23	5.71105e-23
							17426.3	5.78236e-23	5.78236e-23
							17643.9	5.85456e-23	5.85456e-23
							17864.2	5.92766e-23	5.92766e-23
							18087.3	6.00168e-23	6.00168e-23
							18313.1	6.07662e-23	6.07662e-23
							18541.8	6.15249e-23	6.15249e-23
							18773.3	6.22932e-23	6.22932e-23
							19007.7	6.3071e-23	6.3071e-23
							19245	6.38585e-23	6.38585e-23
							19485.3	6.46559e-23	6.46559e-23
							19728.6	6.54632e-23	6.54632e-23
							19975	6.62806e-23	6.62806e-23
							20224.4	6.71082e-23	6.71082e-23
							20476.9	6.79461e-23	6.79461e-23
							20732.6	6.87945e-23	6.87945e-23
							20991.5	6.96535e-23	6.96535e-23
							21253.6	7.05233e-23	7.05233e-23
							21519	7.14038e-23	7.14038e-23
							21787.7	7.22954e-23	7.22954e-23
							22059.7	7.31981e-23	7.31981e-23
							22335.2	7.41121e-23	7.41121e-23
							22614	7.50375e-23	7.50375e-23
							22896.4	7.59745e-23	7.59745e-23
							23182.3	7.69231e-23	7.69231e-23
							23471.8	7.78836e-23	7.78836e-23
							23764.8	7.88561e-23	7.88561e-23
							24061.6	7.98407e-23	7.98407e-23
							24362	8.08376e-23	8.08376e-23
							24666.2	8.1847e-23	8.1847e-23
							24974.2	8.2869e-23	8.2869e-23
							25286.1	8.39037e-23	8.39037e-23
							25601.8	8.49514e-23	8.49514e-23
							25921.5	8.60121e-23	8.60121e-23
							26245.1	8.70861e-23	8.70861e-23
							26572.8	8.81735e-23	8.81735e-23
							26904.6	8.92745e-23	8.92745e-23
							27240.6	9.03892e-23	9.03892e-23
							27580.7	9.15178e-23	9.15178e-23
							27925.1	9.26605e-23	9.26605e-23
							28273.8	9.38175e-23	9.38175e-23
							28626.8	9.4989e-23	9.4989e-23
							28984.3	9.6175e-23	9.6175e-23
							29346.2	9.73759e-23	9.73759e-23
							29712.6	9.85918e-23	9.85918e-23
							30083.6	9.98229e-23	9.98229e-23
							30459.2	1.01069e-22	1.01069e-22
							30839.6	1.02331e-22	1.02331e-22
							31224.6	1.03609e-22	1.03609e-22
							31614.5	1.04903e-22	1.04903e-22
							32009.3	1.06213e-22	1.06213e-22
							32409	1.07539e-22	1.07539e-22
							32813.6	1.08882e-22	1.08882e-22
							33223.3	1.10241e-22	1.10241e-22
							33638.2	1.11618e-22	1.11618e-22
							34058.2	1.13011e-22	1.13011e-22
							34483.5	1.14422e-22	1.14422e-22
							34914	1.15851e-22	1.15851e-22
							35350	1.17298e-22	1.17298e-22
							35791.4	1.18762e-22	1.18762e-22
							36238.3	1.20245e-22	1.20245e-22
							36690.8	1.21747e-22	1.21747e-22
							37148.9	1.23267e-22	1.23267e-22
							37612.8	1.24806e-22	1.24806e-22
							38082.4	1.26364e-22	1.26364e-22
							38557.9	1.27942e-22	1.27942e-22
							39039.4	1.2954e-22	1.2954e-22
							39526.8	1.31157e-22	1.31157e-22
							40020.4	1.32795e-22	1.32795e-22
							40520.1	1.34453e-22	1.34453e-22
							41026.1	1.36132e-22	1.36132e-22
							41538.3	1.37832e-22	1.37832e-22
							42057	1.39553e-22	1.39553e-22
							42582.1	1.41295e-22	1.41295e-22
							43113.8	1.4306e-22	1.4306e-22
							43652.2	1.44846e-22	1.44846e-22
							44197.2	1.46654e-22	1.46654e-22
							44749.1	1.48486e-22	1.48486e-22
							45307.8	1.5034e-22	1.5034e-22
							45873.6	1.52217e-22	1.52217e-22
							46446.4	1.54118e-22	1.54118e-22
							47026.3	1.56042e-22	1.56042e-22
							47613.5	1.5799e-22	1.5799e-22
							48208	1.59963e-22	1.59963e-22
							48810	1.6196e-22	1.6196e-22
							49419.4	1.63983e-22	1.63983e-22
							50036.5	1.6603e-22	1.6603e-22
							50661.3	1.68103e-22	1.68103e-22
							51293.9	1.70202e-22	1.70202e-22
							51934.3	1.72328e-22	1.72328e-22
							52582.8	1.74479e-22	1.74479e-22
							53239.4	1.76658e-22	1.76658e-22

## Sheet: Fig. 7
		LET x Fluence (particles/(cm2-year))
	LET (keV/um)	Full reference field	Reference field without hydrogen and helium contributions			LET (keV/um)	Q60		LET (keV/um)	Historical experimental setups at NSRL (cells & animals)
	0.22	0.0365105	8.03936e-06			0.1	1		0.206	8
	0.222747	0.037131	8.16479e-06			0.105956	1		0.223	80
	0.225528	1.47276e+09	8.29217e-06			0.112267	1		0.257	2
	0.228344	6.82046e+08	8.42154e-06			0.118953	1		0.258	7
	0.231196	7.00826e+08	8.55293e-06			0.126038	1		0.327	2
	0.234082	4.31039e+08	8.68637e-06			0.133545	1		0.355	1
	0.237005	3.30579e+08	8.8219e-06			0.141499	1		0.392	2
	0.239965	2.71498e+08	8.95954e-06			0.149927	1		0.394	18
	0.242961	2.30739e+08	9.09932e-06			0.158857	1		0.424	1
	0.245995	2.00816e+08	9.24129e-06			0.168318	1		0.426	1
	0.249066	1.77849e+08	9.38548e-06			0.178343	1		0.451	1
	0.252176	1.59753e+08	9.53191e-06			0.188965	1		0.453	4
	0.255325	1.45151e+08	9.68063e-06			0.20022	1		0.546	6
	0.258513	1.3321e+08	9.83167e-06			0.212145	1		0.549	41
	0.261741	1.23185e+08	9.98507e-06			0.224781	1		0.736	4
	0.265009	1.14569e+08	1.01409e-05			0.238169	1		0.89	1
	0.268318	1.07601e+08	1.02991e-05			0.252354	1		0.891	4
	0.271668	1.01802e+08	1.04598e-05			0.267384	1		1.106	1
	0.275061	9.68625e+07	1.0623e-05			0.28331	1		1.25	2
	0.278495	9.25324e+07	1.07887e-05			0.300184	1		1.258	8
	0.281972	8.86864e+07	1.09571e-05			0.318063	1		1.576	1
	0.285493	8.5182e+07	1.1128e-05			0.337006	1		1.811	2
	0.289058	8.19979e+07	1.13016e-05			0.357079	1		1.863	1
	0.292667	7.90582e+07	1.1478e-05			0.378346	1		2.484	2
	0.296322	7.63316e+07	1.16571e-05			0.400881	1		2.925	1
	0.300022	7.37631e+07	1.1839e-05			0.424757	1		3.877	1
	0.303768	7.13836e+07	1.20237e-05			0.450056	1		5.032	1
	0.307561	6.91653e+07	1.22113e-05			0.476861	1		8.021	4
	0.311401	6.70996e+07	1.24018e-05			0.505263	1		11.1	1
	0.315289	6.52372e+07	1.25953e-05			0.535357	1		11.63	3
	0.319226	6.35093e+07	1.27919e-05			0.567243	1		12.72	1
	0.323212	6.18675e+07	1.29915e-05			0.601028	1		12.97	2
	0.327248	6.03364e+07	1.31942e-05			0.636825	1		13.018	17
	0.331334	5.88714e+07	1.34001e-05			0.674754	1		14.24	1
	0.335471	5.74168e+07	1.36091e-05			0.714943	1		14.259	7
	0.33966	5.60236e+07	1.38215e-05			0.757525	1		16.43	5
	0.343901	5.46886e+07	1.40372e-05			0.802643	1		16.48	15
	0.348195	5.34447e+07	1.42562e-05			0.850449	1		17.69	1
	0.352543	5.22509e+07	1.44787e-05			0.901102	1		18.64	1
	0.356945	5.11809e+07	1.47046e-05			0.954772	1		19.5	1
	0.361402	5.01694e+07	1.4934e-05			1.01164	1		20.902	4
	0.365915	4.92019e+07	1.51671e-05			1.07189	1		21.7	1
	0.370484	4.82711e+07	1.54037e-05			1.13573	1		25.13	1
	0.37511	4.73892e+07	1.56441e-05			1.20338	1		25.222	12
	0.379793	4.65054e+07	1.58882e-05			1.27505	1		26.478	1
	0.384536	4.56404e+07	1.61361e-05			1.35099	1		27.64	2
	0.389337	4.48008e+07	1.63879e-05			1.43146	1		28.979	5
	0.394199	4.39889e+07	1.66437e-05			1.51672	1		32.54	1
	0.399121	4.32061e+07	1.69034e-05			1.60705	1		33.606	1
	0.404104	4.24508e+07	1.71671e-05			1.70277	1		35.48	1
	0.40915	4.17349e+07	1.7435e-05			1.80419	1		37.73	1
	0.414259	4.10423e+07	1.77071e-05			1.91164	1		39.17	1
	0.419431	4.03791e+07	1.79834e-05			2.0255	1		41.158	2
	0.424669	3.97378e+07	1.8264e-05			2.14614	1		43.6	7
	0.429971	3.91288e+07	1.8549e-05			2.27397	1		43.669	35
	0.43534	3.85442e+07	1.88385e-05			2.4094	1		45.335	3
	0.440776	3.79942e+07	1.91325e-05			2.55291	1		50.32	12
	0.44628	3.74599e+07	1.9431e-05			2.70496	1		50.47	43
	0.451852	3.69498e+07	1.97343e-05			2.86607	1		54.9	1
	0.457494	3.64504e+07	2.00422e-05			3.03677	1		57.31	4
	0.463206	3.59604e+07	2.0355e-05			3.21764	1		59.67	1
	0.46899	3.54813e+07	2.06726e-05			3.40929	1		59.898	2
	0.474846	3.49922e+07	2.09952e-05			3.61234	1		63.77	6
	0.480775	3.452e+07	2.13229e-05			3.82749	1		64.014	15
	0.486779	3.40496e+07	2.16556e-05			4.05546	1		67.11	1
	0.492857	3.35891e+07	2.19936e-05			4.297	1		69.26	6
	0.499011	3.31377e+07	2.23368e-05			4.55294	1		69.541	76
	0.505242	3.26865e+07	2.26854e-05			4.82411	1		72.76	3
	0.51155	3.22464e+07	2.30394e-05			5.11143	1		73.55	1
	0.517938	3.18143e+07	2.3399e-05			5.41587	1		74.67	1
	0.524405	3.13866e+07	2.37641e-05			5.73844	1		75.48	3
	0.530953	3.0966e+07	2.4135e-05			6.08022	1		77.244	5
	0.537582	3.05572e+07	2.45117e-05			6.44236	1		78.86	2
	0.544295	3.01474e+07	2.48942e-05			6.82607	1		79.184	14
	0.551091	2.97607e+07	2.52827e-05			7.23263	1		80.512	2
	0.557972	2.93712e+07	2.56773e-05			7.66341	1		89	3
	0.564939	2.89936e+07	2.6078e-05			8.11984	1		89.95	1
	0.571993	2.86205e+07	2.6485e-05			8.60346	1		96.52	1
	0.579136	2.82494e+07	2.68983e-05			9.11589	1		96.55	1
	0.586367	2.78847e+07	2.73181e-05			9.65883	1		97.27	1
	0.593688	2.75152e+07	2.77445e-05			10.2341	1.07492		97.659	5
	0.601102	2.71479e+07	2.81775e-05			10.8437	1.26997		98.764	4
	0.608607	2.67865e+07	2.86172e-05			11.4895	1.47664		105.818	1
	0.616206	2.6422e+07	2.90639e-05			12.1738	1.69562		107.604	4
	0.623901	2.60606e+07	2.95174e-05			12.8989	1.92765		107.7	1
	0.631691	2.57028e+07	2.99781e-05			13.6672	2.17349		107.835	26
	0.639578	2.53469e+07	3.0446e-05			14.4812	2.43398		124.63	5
	0.647564	2.49929e+07	3.09212e-05			15.3437	2.70998		133.778	6
	0.65565	2.46419e+07	3.14038e-05			16.2576	3.00242		148.1	1
	0.663837	2.42927e+07	3.18939e-05			17.2259	3.31228		149.3	1
	0.672126	2.39495e+07	3.23917e-05			18.2518	3.64059		150.4	29
	0.680518	2.36068e+07	3.28972e-05			19.3389	3.98845		150.476	2
	0.689016	2.32641e+07	3.34107e-05			20.4907	4.35704		150.613	201
	0.697619	2.29287e+07	3.39321e-05			21.7112	4.74758		150.7	1
	0.70633	2.25944e+07	3.44617e-05			23.0043	5.16138		151.637	3
	0.715149	2.22656e+07	3.49996e-05			24.3744	5.59982		151.9	6
	0.724079	2.19363e+07	3.55458e-05			25.8262	6.06438		152.472	10
	0.73312	2.16111e+07	3.61006e-05			27.3644	6.55661		158.074	1
	0.742274	2.12908e+07	3.66641e-05			28.9942	7.07815		163.5	2
	0.751542	2.09717e+07	3.72363e-05			30.7211	7.63076		163.7	1
	0.760926	2.06557e+07	3.78175e-05			32.5509	8.21628		171	4
	0.770428	2.03424e+07	3.84078e-05			34.4896	8.83668		171.723	5
	0.780047	2.00328e+07	3.90073e-05			36.5438	9.49403		173.6	41
	0.789787	1.97241e+07	3.96161e-05			38.7204	10.1905		174.07	270
	0.799649	1.94193e+07	4.02344e-05			41.0266	10.9285		239.845	26
	0.809634	1.91172e+07	4.08624e-05			43.4701	11.7104
	0.819743	1.88186e+07	4.15002e-05			46.0592	12.539
	0.829979	1.85222e+07	4.2148e-05			48.8025	13.4168
	0.840342	1.82273e+07	4.28059e-05			51.7092	14.3469
	0.850835	1.79351e+07	4.3474e-05			54.789	15.3325
	0.861459	1.76471e+07	4.41526e-05			58.0523	16.3767
	0.872216	1.73602e+07	4.48417e-05			61.5099	17.4832
	0.883106	1.70774e+07	4.55417e-05			65.1734	18.6555
	0.894133	1.67951e+07	4.62525e-05			69.0551	19.8976
	0.905298	6.59992e+07	4.69745e-05			73.1681	21.2138
	0.916602	4.53599e+07	4.77077e-05			77.526	22.6083
	0.928047	4.22804e+07	4.84524e-05			82.1434	24.0859
	0.939635	3.41787e+07	4.92087e-05			87.0359	25.6515
	0.951367	3.03413e+07	4.99768e-05			92.2198	27.3103
	0.963246	2.78836e+07	5.07569e-05			97.7124	29.068
	0.975274	2.61084e+07	5.15492e-05			103.532	29.4838
	0.987452	2.47198e+07	5.23538e-05			109.699	28.6431
	0.999781	2.35878e+07	5.31711e-05			116.232	27.8265
	1.01226	2.26324e+07	5.4001e-05			123.155	27.0331
	1.0249	2.18069e+07	5.4844e-05			130.49	26.2623
	1.0377	2.10827e+07	5.57001e-05			138.262	25.5135
	1.05066	2.04217e+07	5.65695e-05			146.497	24.786
	1.06378	1.9827e+07	5.74526e-05			155.223	24.0793
	1.07706	1.92867e+07	5.83494e-05			164.468	23.3927
	1.09051	1.87843e+07	5.92603e-05			174.263	22.7258
	1.10413	1.83159e+07	6.01853e-05			184.642	22.0778
	1.11791	1.7871e+07	6.11248e-05			195.64	21.4483
	1.13187	1.74472e+07	6.2079e-05			207.292	20.8367
	1.146	1.70406e+07	6.30481e-05			219.639	20.2426
	1.16031	1.66487e+07	6.40323e-05			232.72	19.6655
	1.1748	1.62712e+07	6.50318e-05			246.581	19.1047
	1.18947	1.59057e+07	6.6047e-05			261.268	18.56
	1.20432	1.55517e+07	6.70781e-05			276.829	18.0308
	1.21936	1.5207e+07	6.81252e-05			293.317	17.5167
	1.23459	1.48724e+07	6.91887e-05			310.787	17.0173
	1.25	1.45475e+07	7.02688e-05			329.297	16.5321
	1.26561	1.42329e+07	7.13657e-05			348.91	16.0607
	1.28141	1.39262e+07	7.24798e-05			369.691	15.6028
	1.29741	1.36258e+07	7.36113e-05			391.71	15.1579
	1.31361	1.33347e+07	7.47605e-05			415.04	14.7257
	1.33002	1.30491e+07	7.59276e-05			439.76	14.3058
	1.34662	1.27718e+07	7.71129e-05			465.953	13.8979
	1.36344	1.24978e+07	7.83167e-05			493.705	13.5017
	1.38046	1.22319e+07	7.95394e-05			523.11	13.1167
	1.3977	1.19729e+07	8.07811e-05			554.266	12.7427
	1.41515	1.17207e+07	8.20422e-05			587.279	12.3794
	1.43282	1.14735e+07	8.3323e-05			622.257	12.0264
	1.45071	1.12342e+07	8.46238e-05			659.319	11.6835
	1.46883	1.10007e+07	8.5945e-05			698.588	11.3504
	1.48717	1.07711e+07	8.72867e-05			740.196	11.0268
	1.50574	1.05485e+07	8.86494e-05			784.282	10.7124
	1.52454	1.03287e+07	9.00334e-05			830.994	10.4069
	1.54357	1.01134e+07	9.1439e-05			880.488	10.1102
	1.56285	9.90472e+06	9.28666e-05			932.93	9.82193
	1.58236	9.69843e+06	9.43164e-05			988.496	9.54188
	1.60212	9.49908e+06	9.57889e-05			1047.37	9.26981
	1.62212	9.30238e+06	9.72844e-05			1109.75	9.00551
	1.64238	9.11136e+06	9.88033e-05			1175.85	8.74874
	1.66288	8.9247e+06	0.000100346			1245.88	8.49929
	1.68365	8.74225e+06	0.000101912			1320.09	8.25695
	1.70467	8.56396e+06	0.000103504			1398.71	8.02152
	1.72596	8.39046e+06	0.00010512			1482.02	7.79281
	1.74751	8.22087e+06	0.000106761			1570.29	7.57062
	1.76933	8.05511e+06	0.000108428			1663.82	7.35476
	1.79142	7.89448e+06	0.000110121			1762.91	7.14506
	1.81379	7.73672e+06	0.00011184			1867.91	6.94133
	1.83644	7.58262e+06	0.000113586			1979.17	6.74342
	1.85937	7.43269e+06	0.000115359			2097.05	6.55115
	1.88258	7.2853e+06	0.000117161			2221.95	6.36436
	1.90609	7.14138e+06	0.00011899			2354.29	6.18289
	1.92989	7.00115e+06	0.000120848			2494.51	6.0066
	1.95399	6.86349e+06	0.000122735			2643.08	5.83534
	1.97839	6.72914e+06	0.000124651			2800.5	5.66896
	2.00309	6.59749e+06	0.000126597			2967.3	5.50732
	2.0281	6.98535e+06	516058			3144.04	5.35029
	2.05342	6.56054e+06	217836			3331.29	5.19774
	2.07906	6.43453e+06	215106			3529.71	5.04954
	2.10502	6.23065e+06	130907			3739.94	4.90557
	2.13131	6.08323e+06	101796			3962.69	4.7657
	2.15792	5.95128e+06	85216			4198.71	4.62981
	2.18486	5.82771e+06	74115.4			4448.78	4.49781
	2.21215	5.71003e+06	66039.1			4713.75	4.36956
	2.23977	5.59673e+06	59823.4			4994.51	4.24497
	2.26773	5.48622e+06	54864.3			5291.98	4.12394
	2.29605	5.37951e+06	50780.4			5607.17	4.00635
	2.32472	5.27565e+06	47367.9			5941.13	3.89212
	2.35375	5.17407e+06	44452.4			6294.99	3.78115
	2.38314	5.07505e+06	41920.8			6669.92	3.67334
	2.41289	4.97792e+06	39695.3			7067.18	3.5686
	2.44302	4.8834e+06	37696			7488.1	3.46685
	2.47353	4.79076e+06	35901.2			7934.1	3.368
	2.50441	4.69999e+06	34274.6			8406.65	3.27197
	2.53568	4.61182e+06	32800.8			8907.35	3.17868
	2.56734	4.52496e+06	31452.5			9437.88	3.08805
	2.5994	4.44045e+06	30210.4			10000	3
	2.63186	4.35742e+06	29052.8
	2.66472	4.27581e+06	27971
	2.69799	4.19634e+06	26950.9
	2.73168	4.11826e+06	25993.5
	2.76579	4.04189e+06	25086.1
	2.80033	3.96694e+06	24219.2
	2.83529	3.89358e+06	23402.4
	2.87069	3.82157e+06	22617.4
	2.90654	3.75097e+06	21867.6
	2.94283	3.68197e+06	21144.7
	2.97958	3.61398e+06	20452.9
	3.01678	3.54744e+06	19782.9
	3.05445	3.48212e+06	19136.2
	3.09259	3.41832e+06	18513.7
	3.1312	3.35542e+06	17916.2
	3.1703	3.29373e+06	17337.3
	3.20989	3.23348e+06	16790.7
	3.24997	3.17379e+06	16267.1
	3.29055	3.11566e+06	15754.6
	3.33163	3.05869e+06	15263.1
	3.37323	3.00216e+06	14787.9
	3.41535	2.94695e+06	14313.4
	3.458	2.89305e+06	13850.9
	3.50118	2.8397e+06	13409.7
	3.54489	2.78733e+06	12988.8
	3.58916	2.73613e+06	12587.3
	3.63397	2.90519e+06	231764
	3.67935	2.99829e+06	373936
	3.72529	2.71069e+06	134701
	3.77181	2.63052e+06	101922
	3.8189	2.56697e+06	84980.6
	3.86659	2.51032e+06	74019.6
	3.91487	2.4573e+06	66165.8
	3.96375	2.4071e+06	60167.4
	4.01324	2.35892e+06	55368.8
	4.06335	2.31241e+06	51424.2
	4.11409	2.26687e+06	48100
	4.16546	2.2229e+06	45241.4
	4.21747	2.17991e+06	42744.6
	4.27013	2.13779e+06	40534.5
	4.32345	2.09676e+06	38547.1
	4.37744	2.05635e+06	36742.9
	4.43209	2.01696e+06	35097.4
	4.48743	1.97838e+06	33588.2
	4.54347	1.94042e+06	32195.6
	4.6002	1.90321e+06	30900.9
	4.65764	1.86671e+06	29690.6
	4.7158	1.83086e+06	28554.7
	4.77468	1.79587e+06	27485.3
	4.8343	1.76123e+06	26472.2
	4.89466	1.72722e+06	25514.6
	4.95578	1.69415e+06	24605.6
	5.01766	1.66131e+06	23742.7
	5.08031	1.62908e+06	22918.4
	5.14374	1.59766e+06	22133.5
	5.20797	1.5667e+06	21372.8
	5.273	1.53638e+06	20653
	5.33884	1.50644e+06	19956.1
	5.4055	1.47719e+06	19282.1
	5.473	1.44832e+06	18633.7
	5.54134	1.41997e+06	18012.7
	5.61053	1.39228e+06	17411.3
	5.68058	1.77639e+06	428210
	5.75151	1.92969e+06	608031
	5.82333	1.54533e+06	249304
	5.89604	1.45952e+06	188835
	5.96966	1.40301e+06	157284
	6.0442	1.35808e+06	136860
	6.11967	1.31934e+06	122219
	6.19608	1.28455e+06	111045
	6.27345	1.25244e+06	102125
	6.35178	1.22211e+06	94811
	6.4311	1.19359e+06	88652.9
	6.5114	1.16622e+06	83364.3
	6.5927	1.14002e+06	78757.8
	6.67502	1.11502e+06	74682.7
	6.75837	1.09037e+06	71021.5
	6.84275	1.06667e+06	67709.1
	6.9282	1.04348e+06	64688.4
	7.0147	1.02099e+06	61918
	7.10229	999025	59358.2
	7.19097	977566	56985.3
	7.28076	956681	54761.3
	7.37167	936229	52677.4
	7.46372	916237	50712.7
	7.55691	896668	48850.8
	7.65127	877575	47097.2
	7.74681	858814	45423.1
	7.84354	840522	43836.3
	7.94148	822633	42319.6
	8.04064	804993	40872.8
	8.14104	1.78657e+06	1.03817e+06
	8.24269	1.33339e+06	600604
	8.34561	1.27916e+06	561560
	8.44982	1.09257e+06	389859
	8.55533	1.00206e+06	314117
	8.66215	941147	267669
	8.77031	894772	235273
	8.87982	856611	211055
	8.9907	824031	192081
	9.10296	795385	176717
	9.21662	769482	163989
	9.3317	745946	153238
	9.44822	724088	143990
	9.5662	703709	135910
	9.68564	684386	128787
	9.80658	666176	122411
	9.92903	648816	116674
	10.053	632145	111439
	10.1785	616196	106666
	10.3056	600813	102263
	10.4343	585975	98178
	10.5646	571568	94366.1
	10.6965	557678	90795.4
	10.8301	544151	87421.8
	10.9653	531036	84246
	11.1022	814816	377803
	11.2408	686734	259297
	11.3812	655168	237095
	11.5233	595579	186707
	11.6672	561358	161497
	11.8129	536048	145006
	11.9604	515273	132886
	12.1097	497257	123338
	12.2609	481107	115473
	12.414	466339	108818
	12.569	452647	103070
	12.726	439733	97977
	12.8849	427620	93438
	13.0458	416014	89346.5
	13.2087	404992	85583.5
	13.3736	394341	82114.8
	13.5406	384134	78886.5
	13.7096	374212	75832
	13.8808	364718	73020.3
	14.0541	355466	70344.2
	14.2296	346517	67806.3
	14.4073	1.5349e+06	1.26247e+06
	14.5872	752414	486122
	14.7693	781255	520981
	14.9538	572502	318089
	15.1405	501755	253090
	15.3295	458724	215689
	15.5209	427739	190191
	15.7147	403425	171269
	15.911	383357	156441
	16.1096	366178	144404
	16.3108	351143	134394
	16.5144	337735	125891
	16.7207	325588	118541
	16.9294	314468	112110
	17.1408	304203	106415
	17.3549	294599	101296
	17.5716	285614	96671.1
	17.791	277116	92439.3
	18.0131	269075	88562.4
	18.238	364347	187917
	18.4657	291900	119433
	18.6963	287393	118811
	18.9298	263169	98371.8
	19.1661	251080	89973.6
	19.4054	241659	84165.3
	19.6478	233532	79555.7
	19.8931	226173	75649.3
	20.1415	219340	72224.5
	20.393	212833	69138.3
	20.6476	206791	66324.6
	20.9054	201016	63700.4
	21.1665	195519	61277.5
	21.4307	190255	59004.3
	21.6983	185181	56850.4
	21.9693	180307	54816.1
	22.2436	175586	52880.9
	22.5213	359581	239578
	22.8025	239044	121669
	23.0873	239002	124209
	23.3755	202350	90011.7
	23.6674	187658	77755.3
	23.9629	177709	70188
	24.2621	169917	64717.2
	24.5651	163332	60403.3
	24.8718	157550	56837.4
	25.1824	152346	53786.2
	25.4968	147587	51116.2
	25.8152	143178	48739.5
	26.1375	139053	46599.1
	26.4639	135153	44640.2
	26.7943	131464	42837.9
	27.1289	127940	41165.5
	27.4676	161646	76674.8
	27.8106	210589	127383
	28.1579	139543	58058.2
	28.5095	131859	50684.6
	28.8654	112645	46364.2
	29.2259	120524	43216.9
	29.5908	116479	40702.6
	29.9603	112809	38581.1
	30.3344	109458	36735
	30.7131	106335	35091.2
	31.0966	103417	33604.9
	31.4849	100657	32242.4
	31.878	98039.2	30984.7
	32.2761	95540	29813.7
	32.6791	179018	114577
	33.0871	309871	246694
	33.5003	138372	76417.8
	33.9186	121899	61138.4
	34.3421	112580	53012.4
	34.7709	106018	47542.8
	35.2051	100945	43463.6
	35.6447	96738.4	40227.7
	36.0897	93001.7	37565.1
	36.5404	89704.6	35311.1
	36.9966	86739.3	33365.3
	37.4586	84030.3	31658.4
	37.9263	81531.5	30134.8
	38.3999	101097	50651.9
	38.8793	111488	61976.6
	39.3648	87824.7	39228.8
	39.8563	82277.6	34571.9
	40.354	78531.8	31698.5
	40.8579	75533.9	29555.3
	41.368	72959.8	27814.9
	41.8846	70665.8	26338.4
	42.4076	68572	25045.6
	42.9371	66641.4	23895.3
	43.4732	64834.8	22855.9
	44.016	63136.8	21904.7
	44.5656	110751	70252.3
	45.1221	128418	88636.7
	45.6855	88150.3	49070.8
	46.256	78665.4	40271.9
	46.8335	72989.4	35267.1
	47.4183	68866.1	31801.3
	48.0104	65586.1	29163.3
	48.6099	62840.1	27046.4
	49.2168	60457	25280.5
	49.8314	58351.2	23777.5
	50.4536	56458.6	22472.7
	51.0836	63018.1	29608.5
	51.7214	71359	38510.2
	52.3672	56450.4	24153
	53.0211	53666.4	21907.3
	53.6832	51648.3	20413.8
	54.3535	49959.9	19234.1
	55.0321	48458.7	18236.2
	55.7193	47100.8	17364.7
	56.415	45846.2	16583.9
	57.1195	44675.4	15873.5
	57.8327	63561.6	35208.5
	58.5548	54565.1	25124.9
	59.2859	46663.7	24355.2
	60.0262	48779.2	20117.9
	60.7757	45918	18068.8
	61.5346	43847.9	16665
	62.3029	42274.1	15576
	63.0809	40899.1	14678.4
	63.8685	39658.8	13904.9
	64.666	38523	13230.3
	65.4735	45515	20676.1
	66.291	41298.6	16904.9
	67.1187	39963.7	16009.5
	67.9568	37670.7	14145
	68.8053	36148.6	13048.7
	69.6645	34912	12228.8
	70.5343	33832.4	11558.9
	71.415	32854.4	10984
	72.3068	31949.2	10477.6
	73.2096	41896.1	20809.9
	74.1237	36032.5	15334.5
	75.0493	35057.5	14739.7
	75.9864	32377.6	12421.1
	76.9352	30849.8	11256.8
	77.8958	29681.1	10441.7
	78.8684	28689.2	9801.19
	79.8532	27813.4	9267.31
	80.8503	27018.1	8805.64
	81.8598	32942.5	15057.8
	82.882	29721.9	12155.9
	83.9169	28709.8	11455.6
	84.9647	26956.9	10004.5
	86.0256	25810.9	9154.25
	87.0997	24902.8	8529.11
	88.1873	24123.5	8026.08
	89.2884	23435	7601.12
	90.4033	33779.6	18198.9
	91.5321	28159.6	12817.2
	92.6751	27430.9	12314
	93.8322	24945.5	10035.5
	95.0039	23650.5	8925.11
	96.1901	22735.6	8171.02
	97.3912	22029.7	7593.61
	98.6072	21470.8	7123.15
	99.8385	26514.7	12196.7
	101.085	23948.5	9577.54
	102.347	23646.5	9080.13
	103.625	22846	7827.13
	104.919	23217	7123.44
	106.229	26458.6	6613.11
	107.556	15060.8	6205.76
	108.899	31404.5	22757.4
	110.258	19150.9	10709.8
	111.635	19390.5	11149.8
	113.029	16222.4	8178.13
	114.44	15004	7153.35
	115.869	14167.1	6503.73
	117.316	13499.1	6020.02
	118.781	12932.8	5632.46
	120.264	16463	9337.71
	121.766	17750.3	10794.2
	123.286	13980.3	7189.33
	124.826	12926.6	6296.21
	126.384	12213.6	5739.53
	127.962	11645.6	5324.52
	129.56	28529.9	22357.3
	131.178	15524	9496.4
	132.816	16043.3	10157.5
	134.474	12937	7188.77
	136.153	11831.5	6216.76
	137.853	11095	5610.25
	139.575	10522.5	5164.15
	141.317	16005.9	10770
	143.082	12943.6	7825.45
	144.869	12533.4	7531.27
	146.677	11069.3	6177.1
	148.509	10270.2	5485.04
	150.363	9687	5005.22
	152.241	43228.8	38647.3
	154.142	21809.9	17323.5
	156.066	23109.9	18716.1
	158.015	16376.2	12071.4
	159.988	13979.4	9758.64
	161.986	12510.3	8370.58
	164.008	11868.3	7806.15
	166.056	10763.6	6774.9
	168.13	10129.6	6210.35
	170.229	9507.47	5654.34
	172.355	9018.36	5226.63
	174.507	8602.29	4868.7
	176.686	9612.21	5932.02
	178.892	8506.79	4876.25
	181.126	8298.77	4712.36
	183.387	7773.55	4227.51
	185.677	7453.53	3941.63
	187.995	7195.62	3713.17
	190.343	6977.93	3518.28
	192.719	6788.75	3345.41
	195.126	6624.78	3190.12
	197.562	6482.68	3048.33
	200.029	6362.45	2918.02
	202.527	6262.83	2796.53
	205.056	6186.76	2683.96
	207.616	6136.03	2578.79
	210.208	6113.99	2479.48
	212.833	6129.64	2386.16
	215.491	6194.87	2298.03
	218.181	6329.93	2214.32
	220.906	6567.42	2132
	223.664	6995.92	2057.45
	226.457	7822.99	1984.41
	229.284	9947.09	1915.94
	232.147	1849.85	1849.85
	235.046	1786.53	1786.53
	237.981	1725.52	1725.52
	240.952	1667.54	1667.54
	243.961	1611.81	1611.81
	247.007	1558	1558
	250.091	1506.53	1506.53
	253.214	1457	1457
	256.376	1409.1	1409.1
	259.577	1363.1	1363.1
	262.818	1318.85	1318.85
	266.1	1276.09	1276.09
	269.423	1234.92	1234.92
	272.787	1195.28	1195.28
	276.193	1156.99	1156.99
	279.641	1120.15	1120.15
	283.133	1084.52	1084.52
	286.669	1050.25	1050.25
	290.248	1017.11	1017.11
	293.872	985.18	985.18
	297.542	954.403	954.403
	301.257	924.646	924.646
	305.018	896.178	896.178
	308.827	868.487	868.487
	312.683	841.731	841.731
	316.587	815.675	815.675
	320.54	790.622	790.622
	324.543	766.462	766.462
	328.595	743.02	743.02
	332.698	720.383	720.383
	336.852	699.288	699.288
	341.058	675.772	675.772
	345.317	657.25	657.25
	349.629	637.327	637.327
	353.994	618.052	618.052
	358.415	599.407	599.407
	362.89	581.373	581.373
	367.421	563.899	563.899
	372.009	547.05	547.05
	376.654	530.724	530.724
	381.357	514.942	514.942
	386.119	499.675	499.675
	390.94	484.884	484.884
	395.821	470.607	470.607
	400.764	456.812	456.812
	405.768	442.773	442.773
	410.834	429.722	429.722
	415.964	417.036	417.036
	421.158	404.747	404.747
	426.417	392.837	392.837
	431.741	381.298	381.298
	437.132	370.12	370.12
	442.59	359.283	359.283
	448.117	348.763	348.763
	453.712	338.609	338.609
	459.377	328.727	328.727
	465.113	319.148	319.148
	470.921	306.488	306.488
	476.801	301.864	301.864
	482.755	293.086	293.086
	488.782	284.549	284.549
	494.886	276.269	276.269
	501.065	268.242	268.242
	507.321	260.452	260.452
	513.656	252.909	252.909
	520.07	245.711	245.711
	526.564	238.591	238.591
	533.138	231.696	231.696
	539.795	224.993	224.993
	546.535	218.49	218.49
	553.36	212.196	212.196
	560.269	206.08	206.08
	567.265	200.142	200.142
	574.348	194.415	194.415
	581.52	188.909	188.909
	588.781	184.619	184.619
	596.132	177.686	177.686
	603.576	172.544	172.544
	611.112	167.656	167.656
	618.743	161.962	161.962
	626.469	158.382	158.382
	634.291	153.792	153.792
	642.211	149.349	149.349
	650.23	145.024	145.024
	658.349	140.825	140.825
	666.57	136.74	136.74
	674.893	132.791	132.791
	683.32	128.912	128.912
	691.852	125.169	125.169
	700.491	121.539	121.539
	709.237	118.018	118.018
	718.093	114.603	114.603
	727.06	111.298	111.298
	736.138	108.099	108.099
	745.33	105.012	105.012
	754.636	102.062	102.062
	764.059	99.9067	99.9067
	773.599	95.5795	95.5795
	783.259	93.3879	93.3879
	793.039	90.6452	90.6452
	802.941	87.985	87.985
	812.967	85.4023	85.4023
	823.118	82.8929	82.8929
	833.395	80.4631	80.4631
	843.802	78.1035	78.1035
	854.338	75.8131	75.8131
	865.005	73.5937	73.5937
	875.806	71.4475	71.4475
	886.742	69.3666	69.3666
	897.814	67.359	67.359
	909.024	65.4143	65.4143
	920.375	63.5703	63.5703
	931.867	61.7462	61.7462
	943.503	60.3027	60.3027
	955.284	59.0859	59.0859
	967.212	65.3738	65.3738
	979.289	53.37	53.37
	991.516	51.7714	51.7714
	1003.9	50.2183	50.2183
	1016.43	48.7113	48.7113
	1029.12	47.2471	47.2471
	1041.97	45.8225	45.8225
	1054.98	44.4501	44.4501
	1068.16	43.1335	43.1335
	1081.49	41.8381	41.8381
	1095	40.8497	40.8497
	1108.67	39.0893	39.0893
	1122.51	38.413	38.413
	1136.53	37.3723	37.3723
	1150.72	36.666	36.666
	1165.09	34.4254	34.4254
	1179.64	33.3808	33.3808
	1194.37	32.3725	32.3725
	1209.28	31.3989	31.3989
	1224.38	30.4614	30.4614
	1239.67	29.5562	29.5562
	1255.15	28.6862	28.6862
	1270.82	27.981	27.981
	1286.69	26.9406	26.9406
	1302.75	26.4296	26.4296
	1319.02	25.8321	25.8321
	1335.49	25.6197	25.6197
	1352.17	22.9248	22.9248
	1369.05	22.2475	22.2475
	1386.14	21.573	21.573
	1403.45	20.9163	20.9163
	1420.98	20.2757	20.2757
	1438.72	19.655	19.655
	1456.68	19.0075	19.0075
	1474.87	18.6467	18.6467
	1493.29	18.0779	18.0779
	1511.93	17.5356	17.5356
	1530.81	17.0946	17.0946
	1549.93	16.3238	16.3238
	1569.28	15.8095	15.8095
	1588.87	15.3107	15.3107
	1608.71	14.8278	14.8278
	1628.8	14.3602	14.3602
	1649.14	13.7912	13.7912
	1669.73	13.5285	13.5285
	1690.58	13.1283	13.1283
	1711.69	12.827	12.827
	1733.06	12.0224	12.0224
	1754.7	11.628	11.628
	1776.61	11.2438	11.2438
	1798.79	10.8715	10.8715
	1821.25	10.5097	10.5097
	1844	9.9156	9.9156
	1867.02	9.95036	9.95036
	1890.33	9.64396	9.64396
	1913.94	9.16782	9.16782
	1937.83	8.85442	8.85442
	1962.03	8.55123	8.55123
	1986.53	8.25966	8.25966
	2011.33	7.98327	7.98327
	2036.45	7.69671	7.69671
	2061.88	7.52638	7.52638
	2087.62	7.48112	7.48112
	2113.69	6.70447	6.70447
	2140.08	6.46807	6.46807
	2166.8	6.24	6.24
	2193.86	6.01818	6.01818
	2221.25	5.71691	5.71691
	2248.99	5.64691	5.64691
	2277.07	5.56252	5.56252
	2305.5	5.15005	5.15005
	2334.29	4.96225	4.96225
	2363.44	4.78513	4.78513
	2392.95	4.62313	4.62313
	2422.83	4.44496	4.44496
	2453.08	4.49285	4.49285
	2483.71	3.97821	3.97821
	2514.72	3.83711	3.83711
	2546.12	3.69955	3.69955
	2577.91	3.56809	3.56809
	2610.1	3.42904	3.42904
	2642.69	3.41207	3.41207
	2675.69	3.17615	3.17615
	2709.1	3.05612	3.05612
	2742.93	2.94214	2.94214
	2777.18	2.83953	2.83953
	2811.85	2.75061	2.75061
	2846.96	2.58814	2.58814
	2882.51	2.4891	2.4891
	2918.5	2.39395	2.39395
	2954.95	2.30648	2.30648
	2991.84	2.23887	2.23887
	3029.2	2.05139	2.05139
	3067.02	2.04163	2.04163
	3105.32	1.96081	1.96081
	3144.09	1.89183	1.89183
	3183.35	1.76682	1.76682
	3223.1	1.66071	1.66071
	3263.35	1.6452	1.6452
	3304.09	1.57923	1.57923
	3345.35	1.54092	1.54092
	3387.12	1.40888	1.40888
	3429.41	1.2996	1.2996
	3472.23	1.31735	1.31735
	3515.59	1.29065	1.29065
	3559.49	1.15537	1.15537
	3603.93	1.15093	1.15093
	3648.93	1.08238	1.08238
	3694.5	1.06103	1.06103
	3740.63	0.953102	0.953102
	3787.33	0.905158	0.905158
	3834.62	0.814348	0.814348
	3882.5	0.791209	0.791209
	3930.98	0.762126	0.762126
	3980.07	0.724654	0.724654
	4029.76	0.655325	0.655325
	4080.08	0.641385	0.641385
	4131.03	0.620172	0.620172
	4182.61	0.578339	0.578339
	4234.83	0.295871	0.295871
	4287.71	0.560961	0.560961
	4341.25	0.55076	0.55076
	4395.46	0.437456	0.437456
	4450.34	0.469916	0.469916
	4505.91	0.524087	0.524087
	4562.17	0.0176323	0.0176323
	4619.14	0.0180096	0.0180096
	4676.81	0.0237958	0.0237958
	4735.21	0.0187895	0.0187895
	4794.33	0.0205106	0.0205106
	4854.2	0.0277327	0.0277327
	4914.81	1.63082e-23	1.63082e-23
	4976.18	1.65119e-23	1.65119e-23
	5038.31	1.6718e-23	1.6718e-23
	5101.22	1.69268e-23	1.69268e-23
	5164.92	1.71381e-23	1.71381e-23
	5229.41	1.73521e-23	1.73521e-23
	5294.71	1.75688e-23	1.75688e-23
	5360.82	1.77882e-23	1.77882e-23
	5427.76	1.80103e-23	1.80103e-23
	5495.53	1.82352e-23	1.82352e-23
	5564.15	1.84629e-23	1.84629e-23
	5633.62	1.86934e-23	1.86934e-23
	5703.97	1.89268e-23	1.89268e-23
	5775.19	1.91631e-23	1.91631e-23
	5847.3	1.94024e-23	1.94024e-23
	5920.31	1.96447e-23	1.96447e-23
	5994.24	1.989e-23	1.989e-23
	6069.08	2.01383e-23	2.01383e-23
	6144.86	2.03898e-23	2.03898e-23
	6221.59	2.06444e-23	2.06444e-23
	6299.28	2.09021e-23	2.09021e-23
	6377.93	2.11631e-23	2.11631e-23
	6457.57	2.14274e-23	2.14274e-23
	6538.2	2.16949e-23	2.16949e-23
	6619.84	2.19658e-23	2.19658e-23
	6702.5	2.22401e-23	2.22401e-23
	6786.19	2.25178e-23	2.25178e-23
	6870.92	2.2799e-23	2.2799e-23
	6956.72	2.30836e-23	2.30836e-23
	7043.58	2.33719e-23	2.33719e-23
	7131.53	2.36637e-23	2.36637e-23
	7220.58	2.39592e-23	2.39592e-23
	7310.74	2.42583e-23	2.42583e-23
	7402.02	2.45612e-23	2.45612e-23
	7494.44	2.48679e-23	2.48679e-23
	7588.02	2.51784e-23	2.51784e-23
	7682.77	2.54928e-23	2.54928e-23
	7778.7	2.58111e-23	2.58111e-23
	7875.83	2.61334e-23	2.61334e-23
	7974.17	2.64597e-23	2.64597e-23
	8073.74	2.67901e-23	2.67901e-23
	8174.55	2.71246e-23	2.71246e-23
	8276.62	2.74633e-23	2.74633e-23
	8379.97	2.78063e-23	2.78063e-23
	8484.6	2.81535e-23	2.81535e-23
	8590.54	2.8505e-23	2.8505e-23
	8697.81	2.88609e-23	2.88609e-23
	8806.41	2.92213e-23	2.92213e-23
	8916.37	2.95861e-23	2.95861e-23
	9027.71	2.99556e-23	2.99556e-23
	9140.43	3.03296e-23	3.03296e-23
	9254.56	3.07083e-23	3.07083e-23
	9370.12	3.10918e-23	3.10918e-23
	9487.12	3.148e-23	3.148e-23
	9605.58	3.18731e-23	3.18731e-23
	9725.52	3.2271e-23	3.2271e-23
	9846.95	3.2674e-23	3.2674e-23
	9969.91	3.3082e-23	3.3082e-23
	10094.4	3.3495e-23	3.3495e-23
	10220.4	3.39133e-23	3.39133e-23
	10348.1	3.43367e-23	3.43367e-23
	10477.3	3.47655e-23	3.47655e-23
	10608.1	3.51996e-23	3.51996e-23
	10740.5	3.56391e-23	3.56391e-23
	10874.7	3.60841e-23	3.60841e-23
	11010.4	3.65346e-23	3.65346e-23
	11147.9	3.69908e-23	3.69908e-23
	11287.1	3.74527e-23	3.74527e-23
	11428.1	3.79204e-23	3.79204e-23
	11570.7	3.83938e-23	3.83938e-23
	11715.2	3.88732e-23	3.88732e-23
	11861.5	3.93586e-23	3.93586e-23
	12009.6	3.98501e-23	3.98501e-23
	12159.6	4.03477e-23	4.03477e-23
	12311.4	4.08515e-23	4.08515e-23
	12465.1	4.13616e-23	4.13616e-23
	12620.8	4.1878e-23	4.1878e-23
	12778.4	4.24009e-23	4.24009e-23
	12937.9	4.29303e-23	4.29303e-23
	13099.5	4.34664e-23	4.34664e-23
	13263	4.40091e-23	4.40091e-23
	13428.6	4.45587e-23	4.45587e-23
	13596.3	4.5115e-23	4.5115e-23
	13766.1	4.56784e-23	4.56784e-23
	13938	4.62487e-23	4.62487e-23
	14112	4.68262e-23	4.68262e-23
	14288.2	4.74109e-23	4.74109e-23
	14466.6	4.80029e-23	4.80029e-23
	14647.3	4.86023e-23	4.86023e-23
	14830.1	4.92091e-23	4.92091e-23
	15015.3	4.98236e-23	4.98236e-23
	15202.8	5.04457e-23	5.04457e-23
	15392.6	5.10756e-23	5.10756e-23
	15584.8	5.17133e-23	5.17133e-23
	15779.4	5.2359e-23	5.2359e-23
	15976.5	5.30128e-23	5.30128e-23
	16176	5.36747e-23	5.36747e-23
	16377.9	5.4345e-23	5.4345e-23
	16582.4	5.50235e-23	5.50235e-23
	16789.5	5.57106e-23	5.57106e-23
	16999.1	5.64062e-23	5.64062e-23
	17211.4	5.71105e-23	5.71105e-23
	17426.3	5.78236e-23	5.78236e-23
	17643.9	5.85456e-23	5.85456e-23
	17864.2	5.92766e-23	5.92766e-23
	18087.3	6.00168e-23	6.00168e-23
	18313.1	6.07662e-23	6.07662e-23
	18541.8	6.15249e-23	6.15249e-23
	18773.3	6.22932e-23	6.22932e-23
	19007.7	6.3071e-23	6.3071e-23
	19245	6.38585e-23	6.38585e-23
	19485.3	6.46559e-23	6.46559e-23
	19728.6	6.54632e-23	6.54632e-23
	19975	6.62806e-23	6.62806e-23
	20224.4	6.71082e-23	6.71082e-23
	20476.9	6.79461e-23	6.79461e-23
	20732.6	6.87945e-23	6.87945e-23
	20991.5	6.96535e-23	6.96535e-23
	21253.6	7.05233e-23	7.05233e-23
	21519	7.14038e-23	7.14038e-23
	21787.7	7.22954e-23	7.22954e-23
	22059.7	7.31981e-23	7.31981e-23
	22335.2	7.41121e-23	7.41121e-23
	22614	7.50375e-23	7.50375e-23
	22896.4	7.59745e-23	7.59745e-23
	23182.3	7.69231e-23	7.69231e-23
	23471.8	7.78836e-23	7.78836e-23
	23764.8	7.88561e-23	7.88561e-23
	24061.6	7.98407e-23	7.98407e-23
	24362	8.08376e-23	8.08376e-23
	24666.2	8.1847e-23	8.1847e-23
	24974.2	8.2869e-23	8.2869e-23
	25286.1	8.39037e-23	8.39037e-23
	25601.8	8.49514e-23	8.49514e-23
	25921.5	8.60121e-23	8.60121e-23
	26245.1	8.70861e-23	8.70861e-23
	26572.8	8.81735e-23	8.81735e-23
	26904.6	8.92745e-23	8.92745e-23
	27240.6	9.03892e-23	9.03892e-23
	27580.7	9.15178e-23	9.15178e-23
	27925.1	9.26605e-23	9.26605e-23
	28273.8	9.38175e-23	9.38175e-23
	28626.8	9.4989e-23	9.4989e-23
	28984.3	9.6175e-23	9.6175e-23
	29346.2	9.73759e-23	9.73759e-23
	29712.6	9.85918e-23	9.85918e-23
	30083.6	9.98229e-23	9.98229e-23
	30459.2	1.01069e-22	1.01069e-22
	30839.6	1.02331e-22	1.02331e-22
	31224.6	1.03609e-22	1.03609e-22
	31614.5	1.04903e-22	1.04903e-22
	32009.3	1.06213e-22	1.06213e-22
	32409	1.07539e-22	1.07539e-22
	32813.6	1.08882e-22	1.08882e-22
	33223.3	1.10241e-22	1.10241e-22
	33638.2	1.11618e-22	1.11618e-22
	34058.2	1.13011e-22	1.13011e-22
	34483.5	1.14422e-22	1.14422e-22
	34914	1.15851e-22	1.15851e-22
	35350	1.17298e-22	1.17298e-22
	35791.4	1.18762e-22	1.18762e-22
	36238.3	1.20245e-22	1.20245e-22
	36690.8	1.21747e-22	1.21747e-22
	37148.9	1.23267e-22	1.23267e-22
	37612.8	1.24806e-22	1.24806e-22
	38082.4	1.26364e-22	1.26364e-22
	38557.9	1.27942e-22	1.27942e-22
	39039.4	1.2954e-22	1.2954e-22
	39526.8	1.31157e-22	1.31157e-22
	40020.4	1.32795e-22	1.32795e-22
	40520.1	1.34453e-22	1.34453e-22
	41026.1	1.36132e-22	1.36132e-22
	41538.3	1.37832e-22	1.37832e-22
	42057	1.39553e-22	1.39553e-22
	42582.1	1.41295e-22	1.41295e-22
	43113.8	1.4306e-22	1.4306e-22
	43652.2	1.44846e-22	1.44846e-22
	44197.2	1.46654e-22	1.46654e-22
	44749.1	1.48486e-22	1.48486e-22
	45307.8	1.5034e-22	1.5034e-22
	45873.6	1.52217e-22	1.52217e-22
	46446.4	1.54118e-22	1.54118e-22
	47026.3	1.56042e-22	1.56042e-22
	47613.5	1.5799e-22	1.5799e-22
	48208	1.59963e-22	1.59963e-22
	48810	1.6196e-22	1.6196e-22
	49419.4	1.63983e-22	1.63983e-22
	50036.5	1.6603e-22	1.6603e-22
	50661.3	1.68103e-22	1.68103e-22
	51293.9	1.70202e-22	1.70202e-22
	51934.3	1.72328e-22	1.72328e-22
	52582.8	1.74479e-22	1.74479e-22
	53239.4	1.76658e-22	1.76658e-22

## Sheet: Fig. 8
	Left pane																Right pane
			Fluence (particles/(cm2-MeV/n-year))															LET x Fluence (particles/(cm2-year))
		Energy (MeV/n)	hydrogen	helium		EbinLo (MeV/n)	Ebeam (MeV/n)	EbinHi (MeV/n)	Proton intensity (particles/(cm2-MeV/n))		EbinLo (MeV/n)	Ebeam (MeV/n)	EbinHi (MeV/n)	Alpha intensity (particles/(cm2-MeV/n))			LET (keV/um)	Reference field without hydrogen and helium contributions			LETbinLo (keV/um)	LETbeam (keV/um)	LETbinHi (keV/um)	LET x BeamIntensity (particles/cm2)
		0.01	11041.8	5228.57		0.01	20.0006	21.5996	74260		0.01	20.0006	21.5996	6709.4			0.2	5.1694e-05			2	8	12.9	18614.9
		0.0140812	9663.53	4532.12		21.5996	23.3265	25.1914	111797		21.5996	23.3265	25.1914	8580.5			0.202497	5.18338e-05			12.9	20.9	32.5	5222.44
		0.0198281	8456.52	3927.83		25.1914	27.2054	29.3804	118791		25.1914	27.2054	29.3804	8924.2			0.205026	5.1974e-05			32.5	50.4	73.7	538.023
		0.0278098	7525.64	3436.14		29.3804	31.7293	34.2659	125632		29.3804	31.7293	34.2659	9203.41			0.207586	5.21146e-05			73.7	107.7	136.8	92.4392
		0.0387547	6826.7	3045.38		34.2659	37.0054	39.9639	132136		34.2659	37.0054	39.9639	9401.55			0.210178	5.22556e-05			136.8	173.8	200	52.4146
		0.0533245	6395.46	2762.32		39.9639	43.1589	46.6094	138015		39.9639	43.1589	46.6094	9502.6			0.212802	5.2397e-05
		0.072012	6237.59	2584.67		46.6094	50.3357	54.3599	142923		46.6094	50.3357	54.3599	9495.8			0.215459	5.25388e-05
		0.0950421	6337.45	2503.55		54.3599	58.7058	63.3992	146497		54.3599	58.7058	63.3992	9369.26			0.21815	5.26809e-05
		0.122257	6675.99	2510.17		63.3992	68.4679	73.9417	148343		63.3992	68.4679	73.9417	9121.19			0.220874	5.28235e-05
		0.153549	7206.49	2584.69		73.9417	79.8532	86	148166		73.9417	79.8532	86	8765.28			0.223631	5.29664e-05
		0.188764	7897.35	2716		86	100	122	142737		86	100	122	7959.08			0.226424	5.31097e-05
		0.227671	8715.11	2892.92		122	150	194	122952		122	150	194	6550.17			0.229251	5.32534e-05
		0.271437	9626.7	3097.36		194	250	500	79036		194	250	500	4690.21			0.232114	5.33975e-05
		0.319916	10621.9	3324.92		500	1000	50000	1556.4		500	1000	50000	78.3285			0.235012	5.3542e-05
		0.373716	11688	3569.42													0.237946	5.36869e-05
		0.433654	12819.5	3824.46													0.240917	5.38322e-05
		0.500671	14016.3	4084.35													0.243925	5.3978e-05
		0.575455	15279.2	4343.71													0.246971	5.41241e-05
		0.659489	16618	4599.27													0.250055	5.42706e-05
		0.753842	18039	4845.45													0.253177	5.44175e-05
		0.859868	19553.9	5075.55													0.256339	5.45648e-05
		0.979108	21250.2	5304.2													0.259539	5.47125e-05
		1.11196	23055.8	5511.91													0.26278	5.48606e-05
		1.26218	24921.8	5683.16													0.266061	5.50091e-05
		1.43026	26913.6	5828.46													0.269383	5.51581e-05
		1.61938	29033	5943.16													0.272747	5.53074e-05
		1.8319	31282.1	6025.72													0.276153	5.54572e-05
		2.07031	33663.6	6076.34													0.279601	5.56074e-05
		2.33788	36177.9	6096.78													0.283092	5.57579e-05
		2.63869	38820.1	6090.45													0.286627	5.59089e-05
		2.97633	41592.4	6063.38													0.290206	5.60603e-05
		3.35454	44496.7	6020.1													0.293829	5.62122e-05
		3.779	47527.3	5967.74													0.297498	5.63644e-05
		4.255	50649.1	5917.08													0.301213	5.65171e-05
		4.78864	53894.9	5878.35													0.304974	5.66702e-05
		5.38682	57255.8	5861.55													0.308782	5.68237e-05
		6.05715	60738.3	5875.63													0.312638	5.69776e-05
		6.80811	64345.5	5927.68													0.316541	5.7132e-05
		7.64951	68079.6	6022.63													0.320494	5.72868e-05
		8.592	71942	6163.15													0.324496	5.74419e-05
		9.64756	75938.9	6348.94													0.328547	5.75976e-05
		10.8296	80082.8	6576.85													0.33265	5.77536e-05
		12.1532	84381.7	6841.08													0.336803	5.79101e-05
		13.6349	88840.9	7133.73													0.341009	5.8067e-05
		15.2953	93459.3	7444.61													0.345267	5.82244e-05
		17.1538	98232.5	7763.12													0.349578	5.83822e-05
		19.2347	103146	8078.46													0.353943	5.85404e-05
		21.5643	108185	8382.26													0.358362	5.8699e-05
		24.1744	113311	8662.54													0.362837	5.88581e-05
		27.0974	118533	8914.52													0.367368	5.90177e-05
		30.3722	123643	9131.9													0.371955	5.91776e-05
		34.0407	128587	9305.47													0.376599	5.9338e-05
		38.1523	133318	9433.08													0.381301	5.94989e-05
		42.7625	137655	9504.42													0.386062	5.96602e-05
		47.9314	141485	9516.53													0.390883	5.98219e-05
		53.7315	144633	9463.1													0.395764	5.99841e-05
		60.2385	146986	9344.68													0.400705	6.01467e-05
		67.5509	148323	9156.07													0.405709	6.03098e-05
		75.7674	148588	8904.72													0.410775	6.04733e-05
		85.0071	147667	8596.35													0.415904	6.06373e-05
		95.4071	145495	8240.25													0.421097	6.08017e-05
		107.142	142017	7846.76													0.426355	6.09666e-05
		120.354	137390	7437.51													0.431678	6.11319e-05
		135.291	131749	7028.46													0.437069	6.12977e-05
		152.161	125127	6629.11													0.442526	6.1464e-05
		171.375	117573	6243													0.448051	6.16307e-05
		193.014	110089	5913.68													0.453646	6.17978e-05
		217.868	102363	5607.79													0.459311	6.19654e-05
		246.153	94479.7	5325.92													0.465046	6.21335e-05
		278.111	87600.6	5082.19													0.470852	6.23021e-05
		314.725	81259.4	4841.34													0.476732	6.24711e-05
		357.101	74754	4573.17													0.482684	6.26406e-05
		405.348	69279.8	4301.11													0.488711	6.28105e-05
		461.769	63536.8	3987.1													0.494814	6.29809e-05
		526.813	58491.9	3650.91													0.500992	6.31518e-05
		602.462	53235.8	3287.3													0.507247	6.33232e-05
		691.328	47758.4	2903.16													0.513581	6.3495e-05
		795.686	42628.2	2522.07													0.519994	6.36673e-05
		919.187	37607.8	2151.19													0.526487	6.38401e-05
		1067.89	32528.5	1792.93													0.533061	6.40133e-05
		1245.75	27312.1	1465.98													0.539717	6.4187e-05
		1453.24	22622.1	1180.9													0.546456	6.43613e-05
		1709.64	18513.1	927.707													0.553279	6.45359e-05
		2016.45	14697.6	711.221													0.560188	6.47111e-05
		2396.92	11221.7	526.424													0.567182	6.48868e-05
		2863.22	8373.18	377.538													0.574264	6.50629e-05
		3444.24	6047.76	261.726													0.581435	6.52396e-05
		4156.09	4243.3	176.587													0.588695	6.54167e-05
		5040.33	2888.37	115.758													0.596046	6.55943e-05
		6133.93	1914	73.9955													0.603488	6.57723e-05
		7488.09	1237.21	46.2153													0.611024	6.59509e-05
		9166.97	782.179	28.256													0.618653	6.613e-05
		11264.9	482.691	16.8875													0.626378	6.63096e-05
		13861.3	292.161	9.93648													0.634199	6.64896e-05
		17094.4	173.874	5.7511													0.642118	6.66702e-05
		21122.1	101.62	3.27776													0.650136	6.68513e-05
		26152	58.3354	1.839													0.658253	6.70328e-05
		32436.1	32.8376	1.01754													0.666473	6.72149e-05
		40232.5	18.1478	0.558135													0.674794	6.73975e-05
		50000	9.28496	0.284153													0.68322	6.75805e-05
																	0.691751	6.77641e-05
																	0.700389	6.79482e-05
																	0.709134	6.81328e-05
																	0.717989	6.83179e-05
																	0.726954	6.85035e-05
																	0.736031	6.86896e-05
																	0.745221	6.88762e-05
																	0.754526	6.90634e-05
																	0.763948	6.9251e-05
																	0.773486	6.94392e-05
																	0.783145	6.96279e-05
																	0.792923	6.98172e-05
																	0.802824	7.00069e-05
																	0.812848	7.01972e-05
																	0.822998	7.0388e-05
																	0.833274	7.05794e-05
																	0.843679	7.07712e-05
																	0.854213	7.09636e-05
																	0.864879	7.11565e-05
																	0.875679	7.135e-05
																	0.886613	7.15439e-05
																	0.897683	7.17385e-05
																	0.908892	7.19335e-05
																	0.920241	7.21291e-05
																	0.931731	7.23253e-05
																	0.943365	7.2522e-05
																	0.955145	7.27192e-05
																	0.967071	7.2917e-05
																	0.979146	7.31153e-05
																	0.991372	7.33142e-05
																	1.00375	7.35136e-05
																	1.01628	7.37135e-05
																	1.02897	7.39141e-05
																	1.04182	7.41151e-05
																	1.05483	7.43168e-05
																	1.068	7.4519e-05
																	1.08134	7.47217e-05
																	1.09484	7.4925e-05
																	1.10851	7.51289e-05
																	1.12235	7.53334e-05
																	1.13637	7.55384e-05
																	1.15055	7.5744e-05
																	1.16492	7.59501e-05
																	1.17947	7.61568e-05
																	1.19419	7.63641e-05
																	1.20911	7.6572e-05
																	1.2242	7.67804e-05
																	1.23949	7.69894e-05
																	1.25497	7.7199e-05
																	1.27063	7.74092e-05
																	1.2865	7.76199e-05
																	1.30256	7.78312e-05
																	1.31883	7.80432e-05
																	1.3353	7.82557e-05
																	1.35197	7.84688e-05
																	1.36885	7.86825e-05
																	1.38594	7.88968e-05
																	1.40325	7.91116e-05
																	1.42077	7.93271e-05
																	1.43851	7.95432e-05
																	1.45647	7.97598e-05
																	1.47466	7.99771e-05
																	1.49307	8.0195e-05
																	1.51171	8.04134e-05
																	1.53059	8.06325e-05
																	1.5497	8.08522e-05
																	1.56905	8.10725e-05
																	1.58864	8.12934e-05
																	1.60848	8.15149e-05
																	1.62856	8.17371e-05
																	1.6489	8.19598e-05
																	1.66949	8.21832e-05
																	1.69033	8.24072e-05
																	1.71144	8.26318e-05
																	1.73281	8.2857e-05
																	1.75445	8.30829e-05
																	1.77635	8.33094e-05
																	1.79853	8.35365e-05
																	1.82099	8.37642e-05
																	1.84373	8.39926e-05
																	1.86675	177576
																	1.89006	98326.4
																	1.91366	106237
																	1.93755	65445.5
																	1.96175	50561.7
																	1.98624	41654.8
																	2.01104	35457
																	2.03615	31404
																	2.06158	28184.8
																	2.08732	25591.1
																	2.11338	23406.1
																	2.13977	21628.9
																	2.16649	20077.3
																	2.19354	18684
																	2.22093	17509.6
																	2.24866	16458.7
																	2.27674	15490.4
																	2.30517	14591.9
																	2.33395	13790.4
																	2.36309	13100.4
																	2.3926	12448.9
																	2.42247	11831.3
																	2.45272	11244
																	2.48335	10686
																	2.51436	10158.8
																	2.54575	9712.43
																	2.57754	9283.11
																	2.60972	8870.73
																	2.64231	8473.32
																	2.6753	8086.45
																	2.70871	7717.49
																	2.74253	7359.46
																	2.77677	6981.26
																	2.81144	6694.47
																	2.84655	6416.73
																	2.88209	6148.11
																	2.91808	5888.98
																	2.95452	5640.61
																	2.99141	5400.69
																	3.02876	5168.82
																	3.06658	4944.65
																	3.10487	4727.83
																	3.14364	4511.82
																	3.18289	4305.01
																	3.22263	4068.18
																	3.26287	3907.43
																	3.30361	130886
																	3.34486	56693.1
																	3.38663	72194.2
																	3.42891	37581.3
																	3.47173	28634
																	3.51508	23617.9
																	3.55897	20070.6
																	3.60341	17843.8
																	3.6484	16035.2
																	3.69396	14634.7
																	3.74008	13436
																	3.78678	12438.5
																	3.83406	11576.8
																	3.88194	10799.3
																	3.93041	10115.8
																	3.97949	9520.14
																	4.02918	8967.46
																	4.07949	8440.86
																	4.13042	7967.06
																	4.182	7566.25
																	4.23422	7187.3
																	4.28709	6827.8
																	4.34062	6486.07
																	4.39482	6160.73
																	4.44969	5844.54
																	4.50525	5579.54
																	4.56151	5325.56
																	4.61846	5082.36
																	4.67613	4848.98
																	4.73452	4624.72
																	4.79364	4407.64
																	4.85349	4199.26
																	4.91409	3979.12
																	4.97545	3805.84
																	5.03758	3643.2
																	5.10048	3486.13
																	5.16417	148719
																	5.22865	66941.7
																	5.29394	89889.9
																	5.36004	44453.1
																	5.42697	33904.9
																	5.49473	27932.6
																	5.56334	23697.8
																	5.6328	21048.9
																	5.70314	18871.5
																	5.77435	17219.7
																	5.84645	15806.2
																	5.91945	14635.7
																	5.99336	13624.2
																	6.0682	12712.5
																	6.14397	11915.3
																	6.22069	11220.9
																	6.29836	10577
																	6.377	9977.05
																	6.45663	9415.89
																	6.53725	8941.71
																	6.61888	8492.71
																	6.70152	8067.05
																	6.7852	7662.15
																	6.86992	7274.05
																	6.9557	6901.6
																	7.04256	6588.97
																	7.13049	6288.51
																	7.21952	6000.71
																	7.30967	5721.31
																	7.40094	5458.97
																	7.49335	108116
																	7.58692	96727.9
																	7.68165	69140.8
																	7.77757	48766
																	7.87468	38925
																	7.97301	32506.1
																	8.07256	28245.7
																	8.17336	25036.7
																	8.27542	22605.9
																	8.37875	20579.3
																	8.48337	18880.1
																	8.58929	17461.6
																	8.69654	16217.7
																	8.80513	15104.4
																	8.91508	14141.4
																	9.02639	13305.9
																	9.1391	12533.6
																	9.25322	11819.9
																	9.36875	11189.6
																	9.48574	10622.9
																	9.60418	10088
																	9.7241	9581.28
																	9.84552	9099.84
																	9.96845	8613.27
																	10.0929	83229.5
																	10.2189	30985.1
																	10.3466	31518.5
																	10.4757	21811.9
																	10.6065	17248.5
																	10.739	14759.1
																	10.8731	12997.4
																	11.0088	11743.1
																	11.1463	10780.3
																	11.2855	10010.8
																	11.4264	9331.37
																	11.5691	8746.97
																	11.7135	8230.94
																	11.8598	7761.87
																	12.0079	7332.03
																	12.1578	6948.29
																	12.3096	6588.01
																	12.4633	6247.71
																	12.6189	5919.21
																	12.7765	5596.8
																	12.936	5339.99
																	13.0976	5095.32
																	13.2611	55237.5
																	13.4267	31299.4
																	13.5943	34609.7
																	13.7641	22419
																	13.9359	17740.3
																	14.1099	14922.2
																	14.2861	12889.6
																	14.4645	11532.9
																	14.6451	10426.6
																	14.828	9521.58
																	15.0131	8745.83
																	15.2006	8115.15
																	15.3904	7560.18
																	15.5826	7059.56
																	15.7771	6627.84
																	15.9741	6240.82
																	16.1736	5884.08
																	16.3756	5546.27
																	16.58	5248.3
																	16.787	8524.89
																	16.9966	6619.3
																	17.2089	6614.46
																	17.4238	5531.63
																	17.6413	5006.3
																	17.8616	4623.45
																	18.0846	4318.42
																	18.3104	4067.75
																	18.5391	3841.83
																	18.7706	3636.12
																	19.0049	3443.93
																	19.2422	3268.76
																	19.4825	3103.77
																	19.7258	2939.82
																	19.9721	2802.56
																	20.2215	2674.61
																	20.4739	2552.47
																	20.7296	7878.01
																	20.9884	5249.47
																	21.2505	5519.45
																	21.5158	4093.84
																	21.7845	3507.49
																	22.0565	3124.92
																	22.3319	2831.22
																	22.6107	2615.53
																	22.8931	2424.52
																	23.1789	2272.58
																	23.4684	2136.74
																	23.7614	2017.5
																	24.0581	1908.19
																	24.3585	1806.93
																	24.6626	1714.98
																	24.9706	4640.39
																	25.2824	2732.36
																	25.5981	3002.7
																	25.9177	2184.31
																	26.2413	1901.7
																	26.569	1720.74
																	26.9007	1578.54
																	27.2366	1471.11
																	27.5767	1376.96
																	27.921	1295.58
																	28.2697	1222.91
																	28.6227	1156.72
																	28.98	1093.11
																	29.3419	1038.47
																	29.7083	7056.73
																	30.0792	3241.65
																	30.4548	3805.46
																	30.8351	2384.35
																	31.2201	1913.23
																	31.6099	1642.98
																	32.0046	1445.32
																	32.4042	1310.78
																	32.8088	1198.65
																	33.2185	1108.48
																	33.6333	1029.72
																	34.0532	962.282
																	34.4785	902.774
																	34.909	1998.41
																	35.3449	1299.7
																	35.7862	1493.09
																	36.233	1051.95
																	36.6854	923.054
																	37.1435	836.338
																	37.6073	768.721
																	38.0769	716.992
																	38.5523	671.114
																	39.0337	631.236
																	39.5211	594.86
																	40.0146	561.425
																	40.5142	2617.51
																	41.0201	1476.35
																	41.5323	1608.77
																	42.0509	1132.84
																	42.5759	926.133
																	43.1076	801.126
																	43.6458	708.804
																	44.1908	643.521
																	44.7426	589.738
																	45.3013	545.933
																	45.8669	507.877
																	46.4396	832.143
																	47.0195	587.39
																	47.6066	608.836
																	48.201	489.493
																	48.8029	441.235
																	49.4122	406.544
																	50.0292	377.509
																	50.6539	353.635
																	51.2864	332.096
																	51.9268	313.669
																	52.5752	296.957
																	53.2316	562.176
																	53.8963	500.104
																	54.5693	429.462
																	55.2507	356.756
																	55.9405	317.402
																	56.639	288.9
																	57.3462	266.791
																	58.0623	248.458
																	58.7873	232.773
																	59.5213	597.093
																	60.2645	311.75
																	61.017	306.664
																	61.7789	252.537
																	62.5503	222.045
																	63.3313	202.708
																	64.1221	187.371
																	64.9228	175.098
																	65.7334	164.229
																	66.5542	154.93
																	67.3852	266.902
																	68.2266	239.705
																	69.0785	206.162
																	69.9411	173.857
																	70.8144	155.893
																	71.6986	142.798
																	72.5938	132.515
																	73.5003	123.876
																	74.418	311.851
																	75.3472	180.509
																	76.2881	185.788
																	77.2406	144.422
																	78.2051	125.535
																	79.1816	113.546
																	80.1703	104.22
																	81.1713	97.0796
																	82.1848	90.8584
																	83.211	185.435
																	84.2501	166.461
																	85.302	138.981
																	86.3671	113.837
																	87.4456	100.179
																	88.5374	90.3169
																	89.6429	82.8497
																	90.7623	846.453
																	91.8956	118.57
																	93.043	113.961
																	94.2048	93.5443
																	95.3811	80.46
																	96.572	72.4271
																	97.7779	66.2677
																	98.9988	61.4649
																	100.235	140.595
																	101.487	96.3783
																	102.754	99.4015
																	104.037	76.724
																	105.336	66.5844
																	106.651	59.8044
																	107.983	54.4741
																	109.331	114.705
																	110.696	76.4022
																	112.078	78.1867
																	113.478	61.7219
																	114.895	53.6797
																	116.329	48.3931
																	117.782	44.2261
																	119.253	106.707
																	120.742	71.5261
																	122.249	74.6071
																	123.776	56.5659
																	125.321	48.5547
																	126.886	43.3281
																	128.47	39.2511
																	130.075	71.452
																	131.699	65.629
																	133.343	54.3953
																	135.008	44.7043
																	136.694	39.3069
																	138.401	35.384
																	140.129	177.214
																	141.879	107.029
																	143.65	120.836
																	145.444	80.4518
																	147.26	64.5805
																	149.099	54.6913
																	150.96	48.6884
																	152.845	42.9856
																	154.754	38.9852
																	156.686	35.2161
																	158.642	32.1618
																	160.623	29.6378
																	162.629	32.9204
																	164.66	28.5434
																	166.716	27.6161
																	168.797	24.5649
																	170.905	22.6479
																	173.039	21.0481
																	175.2	19.6911
																	177.387	18.5258
																	179.602	17.475
																	181.845	16.5002
																	184.115	15.6028
																	186.414	14.7672
																	188.742	13.9846
																	191.099	13.2784
																	193.485	12.6323
																	195.901	12.0207
																	198.347	11.4396
																	200.823	10.8689
																	203.331	10.3519
																	205.87	9.8527
																	208.44	9.37271
																	211.043	8.95063
																	213.678	8.5434
																	216.346	8.15537
																	219.048	7.78166
																	221.783	7.42286
																	224.552	7.09271
																	227.356	6.77626
																	230.195	6.47329
																	233.069	6.18295
																	235.979	5.90538
																	238.926	5.63918
																	241.909	5.36595
																	244.93	5.13571
																	247.988	4.91417
																	251.084	4.70229
																	254.22	4.49995
																	257.394	4.30563
																	260.608	4.11629
																	263.862	3.93935
																	267.156	3.76903
																	270.492	3.60734
																	273.87	3.45172
																	277.289	3.30281
																	280.752	3.15818
																	284.257	3.02096
																	287.807	2.89194
																	291.4	2.76777
																	295.039	2.64873
																	298.723	2.53563
																	302.453	2.42654
																	306.229	2.31756
																	310.053	2.22111
																	313.925	2.12797
																	317.844	2.03959
																	321.813	1.95437
																	325.831	1.87264
																	329.9	1.79387
																	334.019	1.71897
																	338.19	1.6471
																	342.413	1.57786
																	346.688	1.51225
																	351.017	1.44911
																	355.4	1.38988
																	359.838	1.32929
																	364.331	1.2738
																	368.88	1.22026
																	373.486	1.16841
																	378.149	1.12018
																	382.871	1.07371
																	387.652	1.02918
																	392.492	0.984469
																	397.393	0.944356
																	402.355	0.905916
																	407.379	0.869008
																	412.466	0.833636
																	417.616	0.799569
																	422.83	0.766094
																	428.11	0.735095
																	433.455	0.705354
																	438.868	0.678738
																	444.348	0.651011
																	449.896	0.624148
																	455.514	0.598632
																	461.201	0.57406
																	466.96	0.550736
																	472.791	0.528268
																	478.694	0.506677
																	484.671	0.48585
																	490.723	0.465925
																	496.85	0.446657
																	503.054	0.428379
																	509.336	0.410937
																	515.695	0.394004
																	522.135	0.376922
																	528.654	0.361651
																	535.255	0.346782
																	541.939	0.332713
																	548.706	0.319233
																	555.557	0.306286
																	562.494	0.293879
																	569.517	0.282533
																	576.629	0.270981
																	583.828	0.259806
																	591.118	0.2495
																	598.499	0.23917
																	605.972	0.22924
																	613.539	0.219822
																	621.2	0.210703
																	628.956	0.202039
																	636.81	0.193736
																	644.761	0.184668
																	652.812	0.177316
																	660.963	0.170297
																	669.216	0.163672
																	677.572	0.157441
																	686.033	0.152672
																	694.599	0.143666
																	703.272	0.138021
																	712.053	0.133424
																	720.944	0.127885
																	729.946	0.122509
																	739.061	0.117436
																	748.289	0.112628
																	757.632	0.107983
																	767.092	0.103549
																	776.671	0.0992497
																	786.368	0.0951446
																	796.187	0.0912508
																	806.129	0.0875641
																	816.194	0.0840372
																	826.386	0.0807744
																	836.704	0.0776002
																	847.152	0.0751002
																	857.73	0.0755351
																	868.44	0.0664145
																	879.283	0.0636147
																	890.263	0.0609246
																	901.379	0.0583565
																	912.634	0.0559165
																	924.029	0.0535358
																	935.567	0.0511612
																	947.249	0.0490517
																	959.077	0.0470193
																	971.052	0.0451056
																	983.177	0.0432013
																	995.453	0.0414552
																	1007.88	0.0398548
																	1020.47	0.0386391
																	1033.21	0.0360046
																	1046.11	0.0344651
																	1059.17	0.0330045
																	1072.4	0.0316157
																	1085.79	0.030286
																	1099.35	0.0289833
																	1113.07	0.0277979
																	1126.97	0.0266534
																	1141.04	0.0255985
																	1155.29	0.024629
																	1169.72	0.0237747
																	1184.32	0.0230957
																	1199.11	0.026404
																	1214.08	0.0197672
																	1229.24	0.0189284
																	1244.59	0.0181256
																	1260.13	0.0172904
																	1275.87	0.0165757
																	1291.8	0.0158952
																	1307.93	0.0152492
																	1324.26	0.0146419
																	1340.79	0.014054
																	1357.53	0.0136234
																	1374.48	0.0128849
																	1391.65	0.0123198
																	1409.02	0.0117569
																	1426.62	0.0112522
																	1444.43	0.0107789
																	1462.47	0.0103182
																	1480.73	0.00989709
																	1499.22	0.00948272
																	1517.94	0.00914037
																	1536.89	0.00918068
																	1556.08	0.00813377
																	1575.51	0.00776261
																	1595.18	0.00736815
																	1615.1	0.00705473
																	1635.27	0.0067487
																	1655.69	0.00646146
																	1676.36	0.00619773
																	1697.29	0.00604032
																	1718.48	0.00564136
																	1739.94	0.00537683
																	1761.67	0.00512214
																	1783.66	0.00489153
																	1805.94	0.00467521
																	1828.49	0.00447671
																	1851.32	0.00431948
																	1874.43	0.00486587
																	1897.84	0.00373452
																	1921.54	0.00354626
																	1945.53	0.00338003
																	1969.82	0.00322845
																	1994.42	0.00308139
																	2019.32	0.00294682
																	2044.53	0.00275495
																	2070.06	0.00263718
																	2095.91	0.0025031
																	2122.08	0.0023837
																	2148.58	0.00227872
																	2175.41	0.00219031
																	2202.57	0.00241946
																	2230.07	0.00188865
																	2257.92	0.0017987
																	2286.11	0.00170759
																	2314.66	0.00162811
																	2343.56	0.00155727
																	2372.82	0.00146543
																	2402.45	0.00139571
																	2432.45	0.00133548
																	2462.82	0.00126461
																	2493.57	0.00120675
																	2524.71	0.00118583
																	2556.23	0.00106728
																	2588.15	0.00101551
																	2620.47	0.000972065
																	2653.19	0.000918823
																	2686.31	0.000893952
																	2719.86	0.000819284
																	2753.82	0.000780029
																	2788.2	0.000752916
																	2823.02	0.000712851
																	2858.27	0.000657904
																	2893.96	0.000627261
																	2930.09	0.000594653
																	2966.68	0.000572289
																	3003.72	0.000547868
																	3041.23	0.000496754
																	3079.2	0.000470847
																	3117.65	0.000445163
																	3156.58	0.000441213
																	3195.99	0.00038288
																	3235.9	0.00036799
																	3276.3	0.000348759
																	3317.21	0.000338393
																	3358.63	0.000301321
																	3400.57	0.000288254
																	3443.03	0.000274149
																	3486.02	0.000231779
																	3529.55	0.000235844
																	3573.62	0.000221911
																	3618.24	0.000214736
																	3663.42	0.000179348
																	3709.16	0.000184604
																	3755.48	0.000168799
																	3802.37	0.000119097
																	3849.85	0.000124641
																	3897.92	0.000164643
																	3946.59	0.000176314
																	3995.87	0.000124234
																	4045.76	0.000140664
																	4096.28	0.000242042
																	4147.43	3.95574e-06
																	4199.21	4.31651e-06
																	4251.65	5.88288e-06
																	4304.73	4.84876e-06
																	4358.48	5.50865e-06
																	4412.91	1.15653e-05
																	4468.01	3.65e-27
																	4523.8	3.65e-27
																	4580.28	3.65e-27
																	4637.48	3.65e-27
																	4695.38	3.65e-27
																	4754.01	3.65e-27
																	4813.37	3.65e-27
																	4873.47	3.65e-27
																	4934.32	3.65e-27
																	4995.94	3.65e-27
																	5058.32	3.65e-27
																	5121.48	3.65e-27
																	5185.43	3.65e-27
																	5250.17	3.65e-27
																	5315.73	3.65e-27
																	5382.1	3.65e-27
																	5449.31	3.65e-27
																	5517.35	3.65e-27
																	5586.24	3.65e-27
																	5655.99	3.65e-27
																	5726.61	3.65e-27
																	5798.12	3.65e-27
																	5870.52	3.65e-27
																	5943.82	3.65e-27
																	6018.04	3.65e-27
																	6093.18	3.65e-27
																	6169.26	3.65e-27
																	6246.29	3.65e-27
																	6324.29	3.65e-27
																	6403.26	3.65e-27
																	6483.21	3.65e-27
																	6564.16	3.65e-27
																	6646.12	3.65e-27
																	6729.11	3.65e-27
																	6813.13	3.65e-27
																	6898.2	3.65e-27
																	6984.34	3.65e-27
																	7071.55	3.65e-27
																	7159.84	3.65e-27
																	7249.24	3.65e-27
																	7339.76	3.65e-27
																	7431.41	3.65e-27
																	7524.2	3.65e-27
																	7618.15	3.65e-27
																	7713.27	3.65e-27
																	7809.59	3.65e-27
																	7907.1	3.65e-27
																	8005.83	3.65e-27
																	8105.79	3.65e-27
																	8207.01	3.65e-27
																	8309.48	3.65e-27
																	8413.24	3.65e-27
																	8518.29	3.65e-27
																	8624.65	3.65e-27
																	8732.34	3.65e-27
																	8841.38	3.65e-27
																	8951.77	3.65e-27
																	9063.55	3.65e-27
																	9176.72	3.65e-27
																	9291.31	3.65e-27
																	9407.32	3.65e-27
																	9524.78	3.65e-27
																	9643.72	3.65e-27
																	9764.13	3.65e-27
																	9886.05	3.65e-27
																	10009.5	3.65e-27
																	10134.5	3.65e-27
																	10261	3.65e-27
																	10389.1	3.65e-27
																	10518.9	3.65e-27
																	10650.2	3.65e-27
																	10783.2	3.65e-27
																	10917.8	3.65e-27
																	11054.2	3.65e-27
																	11192.2	3.65e-27
																	11331.9	3.65e-27
																	11473.4	3.65e-27
																	11616.7	3.65e-27
																	11761.7	3.65e-27
																	11908.6	3.65e-27
																	12057.3	3.65e-27
																	12207.9	3.65e-27
																	12360.3	3.65e-27
																	12514.6	3.65e-27
																	12670.9	3.65e-27
																	12829.1	3.65e-27
																	12989.3	3.65e-27
																	13151.5	3.65e-27
																	13315.7	3.65e-27
																	13482	3.65e-27
																	13650.3	3.65e-27
																	13820.7	3.65e-27
																	13993.3	3.65e-27
																	14168	3.65e-27
																	14344.9	3.65e-27
																	14524.1	3.65e-27
																	14705.4	3.65e-27
																	14889	3.65e-27
																	15074.9	3.65e-27
																	15263.2	3.65e-27
																	15453.8	3.65e-27
																	15646.7	3.65e-27
																	15842.1	3.65e-27
																	16039.9	3.65e-27
																	16240.2	3.65e-27
																	16443	3.65e-27
																	16648.3	3.65e-27
																	16856.2	3.65e-27
																	17066.6	3.65e-27
																	17279.7	3.65e-27
																	17495.5	3.65e-27
																	17713.9	3.65e-27
																	17935.1	3.65e-27
																	18159.1	3.65e-27
																	18385.8	3.65e-27
																	18615.4	3.65e-27
																	18847.8	3.65e-27
																	19083.2	3.65e-27
																	19321.4	3.65e-27
																	19562.7	3.65e-27
																	19807	3.65e-27
																	20054.3	3.65e-27
																	20304.7	3.65e-27
																	20558.2	3.65e-27
																	20814.9	3.65e-27
																	21074.8	3.65e-27
																	21338	3.65e-27
																	21604.4	3.65e-27
																	21874.2	3.65e-27
																	22147.3	3.65e-27
																	22423.8	3.65e-27
																	22703.8	3.65e-27
																	22987.3	3.65e-27
																	23274.3	3.65e-27
																	23565	3.65e-27
																	23859.2	3.65e-27
																	24157.1	3.65e-27
																	24458.8	3.65e-27
																	24764.2	3.65e-27
																	25073.4	3.65e-27
																	25386.5	3.65e-27
																	25703.4	3.65e-27
																	26024.4	3.65e-27
																	26349.3	3.65e-27
																	26678.3	3.65e-27
																	27011.5	3.65e-27
																	27348.7	3.65e-27
																	27690.2	3.65e-27
																	28036	3.65e-27
																	28386	3.65e-27
																	28740.5	3.65e-27
																	29099.3	3.65e-27
																	29462.7	3.65e-27
																	29830.6	3.65e-27
																	30203	3.65e-27
																	30580.2	3.65e-27
																	30962	3.65e-27
																	31348.6	3.65e-27
																	31740	3.65e-27
																	32136.4	3.65e-27
																	32537.6	3.65e-27
																	32943.9	3.65e-27
																	33355.3	3.65e-27
																	33771.8	3.65e-27
																	34193.4	3.65e-27
																	34620.4	3.65e-27
																	35052.7	3.65e-27
																	35490.3	3.65e-27
																	35933.5	3.65e-27
																	36382.2	3.65e-27
																	36836.5	3.65e-27
																	37296.4	3.65e-27
																	37762.1	3.65e-27
																	38233.6	3.65e-27
																	38711	3.65e-27
																	39194.4	3.65e-27
																	39683.8	3.65e-27
																	40179.3	3.65e-27
																	40681	3.65e-27
																	41188.9	3.65e-27
																	41703.2	3.65e-27
																	42224	3.65e-27
																	42751.2	3.65e-27
																	43285	3.65e-27
																	43825.5	3.65e-27
																	44372.7	3.65e-27
																	44926.8	3.65e-27
																	45487.7	3.65e-27
																	46055.7	3.65e-27
																	46630.8	3.65e-27
																	47213	3.65e-27
																	47802.6	3.65e-27
																	48399.4	3.65e-27

## Sheet: Fig. 10
		Cumulative dose (mGy)			Cumulative dose (mGy)
	LET (keV/um)	Reference field		LET (keV/um)	GCRsim beam																digimouse cumulative dose spectra (mGy)																						digirat cumulative dose spectra (mGy)
	0.1	500		0.100058	500.3				LET		skin	skeleton	eye	medulla	cerebellum	olfactory_bulbs	external_cerebrum	striatum	heart	rest_of_brain	masseter_muscles	lachrymal_glands	bladder	testis	stomach	spleen	pancreas	liver	kidneys	adrenal_glands	lungs		skin	skeleton	eye	medulla	cerebellum	olfactory_bulbs	external_cerebrum	striatum	heart	rest_of_brain	masseter_muscles	lachrymal_glands	bladder	testis	stomach	spleen	pancreas
	0.202497	499.944		0.100173	500.3				0.100577		522.445	463.872	537.058	509.944	525.123	527.6	526.893	525.612	509.396	516.813	532.8	522.124	510.195	518.997	510.157	521.02	512.933	512.012	510.764	502.075	509.9		491.092	438.521	493.742	499.788	517.652	499.951	502.237	508.811	493.878	501.394	498.659	505.988	466.171	459.541	491.871	483.03	499.415
	0.205026	499.944		0.100288	500.3				0.101742		522.445	463.872	537.058	509.944	525.123	527.6	526.893	525.612	509.396	516.813	532.8	522.124	510.195	518.997	510.157	521.02	512.933	512.012	510.764	502.075	509.9		491.092	438.521	493.742	499.788	517.652	499.951	502.237	508.811	493.878	501.394	498.659	505.988	466.171	459.541	491.871	483.03	499.415
	0.207586	499.944		0.100404	500.3				0.10292		522.445	463.872	537.058	509.944	525.123	527.6	526.893	525.612	509.396	516.813	532.8	522.124	510.195	518.997	510.157	521.02	512.933	512.012	510.764	502.075	509.9		491.092	438.521	493.742	499.788	517.652	499.951	502.237	508.811	493.878	501.394	498.659	505.988	466.171	459.541	491.871	483.03	499.415
	0.210178	477.218		0.100519	500.3				0.104112		522.445	463.872	537.058	509.944	525.123	527.6	526.893	525.612	509.396	516.813	532.8	522.124	510.195	518.997	510.157	521.02	512.933	512.012	510.764	502.075	509.9		491.092	438.521	493.742	499.788	517.652	499.951	502.237	508.811	493.878	501.394	498.659	505.988	466.171	459.541	491.871	483.03	499.415
	0.212802	462.934		0.100635	500.3				0.105317		522.445	463.872	537.058	509.944	525.123	527.6	526.893	525.612	509.396	516.813	532.8	522.124	510.195	518.997	510.157	521.02	512.933	512.012	510.764	502.075	509.9		491.092	438.521	493.742	499.788	517.652	499.951	502.237	508.811	493.878	501.394	498.659	505.988	466.171	459.541	491.871	483.03	499.415
	0.215459	450.376		0.100751	500.3				0.106537		522.445	463.872	537.058	509.944	525.123	527.6	526.893	525.612	509.396	516.813	532.8	522.124	510.195	518.997	510.157	521.02	512.933	512.012	510.764	502.075	509.9		491.092	438.521	493.742	499.788	517.652	499.951	502.237	508.811	493.878	501.394	498.659	505.988	466.171	459.541	491.871	483.03	499.415
	0.21815	441.592		0.100867	500.3				0.107771		522.445	463.872	537.058	509.944	525.123	527.6	526.893	525.612	509.396	516.813	532.8	522.124	510.195	518.997	510.157	521.02	512.933	512.012	510.764	502.075	509.9		491.092	438.521	493.742	499.788	517.652	499.951	502.237	508.811	493.878	501.394	498.659	505.988	466.171	459.541	491.871	483.03	499.415
	0.220873	434.723		0.100983	500.3				0.109018		522.445	463.872	537.058	509.944	525.123	527.6	526.893	525.612	509.396	516.813	532.8	522.124	510.195	518.997	510.157	521.02	512.933	512.012	510.764	502.075	509.9		491.092	438.521	493.742	499.788	517.652	499.951	502.237	508.811	493.878	501.394	498.659	505.988	466.171	459.541	491.871	483.03	499.415
	0.223631	428.694		0.1011	500.3				0.110281		522.445	463.872	537.058	509.944	525.123	527.6	526.893	525.612	509.396	516.813	532.8	522.124	510.195	518.997	510.157	521.02	512.933	512.012	510.764	502.075	509.9		491.092	438.521	493.742	499.788	517.652	499.951	502.237	508.811	493.878	501.394	498.659	505.988	466.171	459.541	491.871	483.03	499.415
	0.226424	423.589		0.101216	500.3				0.111558		522.445	463.872	537.058	509.944	525.123	527.6	526.893	525.612	509.396	516.813	532.8	522.124	510.195	518.997	510.157	521.02	512.933	512.012	510.764	502.075	509.9		491.092	438.521	493.742	499.788	517.652	499.951	502.237	508.811	493.878	501.394	498.659	505.988	466.171	459.541	491.871	483.03	499.415
	0.229251	419.684		0.101333	500.3				0.11285		522.445	463.872	537.058	509.944	525.123	527.6	526.893	525.612	509.396	516.813	532.8	522.124	510.195	518.997	510.157	521.02	512.933	512.012	510.764	502.075	509.9		491.092	438.521	493.742	499.788	517.652	499.951	502.237	508.811	493.878	501.394	498.659	505.988	466.171	459.541	491.871	483.03	499.415
	0.232113	416.185		0.10145	500.3				0.114156		522.445	463.872	537.058	509.944	525.123	527.6	526.893	525.612	509.396	516.813	532.8	522.124	510.195	518.997	510.157	521.02	512.933	512.012	510.764	502.075	509.9		491.092	438.521	493.742	499.788	517.652	499.951	502.237	508.811	493.878	501.394	498.659	505.988	466.171	459.541	491.871	483.03	499.415
	0.235012	413.028		0.101566	500.3				0.115478		522.445	463.872	537.058	509.944	525.123	527.6	526.893	525.612	509.396	516.813	532.8	522.124	510.195	518.997	510.157	521.02	512.933	512.012	510.764	502.075	509.9		491.092	438.521	493.742	499.788	517.652	499.951	502.237	508.811	493.878	501.394	498.659	505.988	466.171	459.541	491.871	483.03	499.415
	0.237946	410.036		0.101683	500.3				0.116815		522.445	463.872	537.058	509.944	525.123	527.6	526.893	525.612	509.396	516.813	532.8	522.124	510.195	518.997	510.157	521.02	512.933	512.012	510.764	502.075	509.9		491.092	438.521	493.742	499.788	517.652	499.951	502.237	508.811	493.878	501.394	498.659	505.988	466.171	459.541	491.871	483.03	499.415
	0.240917	407.4		0.101801	500.3				0.118168		522.445	463.872	537.058	509.944	525.123	527.6	526.893	525.612	509.396	516.813	532.8	522.124	510.195	518.997	510.157	521.02	512.933	512.012	510.764	502.075	509.9		491.092	438.521	493.742	499.788	517.652	499.951	502.237	508.811	493.878	501.394	498.659	505.988	466.171	459.541	491.871	483.03	499.415
	0.243925	404.771		0.101918	500.3				0.119536		522.445	463.872	537.058	509.944	525.123	527.6	526.893	525.612	509.396	516.813	532.8	522.124	510.195	518.997	510.157	521.02	512.933	512.012	510.764	502.075	509.9		491.092	438.521	493.742	499.788	517.652	499.951	502.237	508.811	493.878	501.394	498.659	505.988	466.171	459.541	491.871	483.03	499.415
	0.246971	402.436		0.102035	500.3				0.120921		522.445	463.872	537.058	509.944	525.123	527.6	526.893	525.612	509.396	516.813	532.8	522.124	510.195	518.997	510.157	521.02	512.933	512.012	510.764	502.075	509.9		491.092	438.521	493.742	499.788	517.652	499.951	502.237	508.811	493.878	501.394	498.659	505.988	466.171	459.541	491.871	483.03	499.415
	0.250055	400.396		0.102153	500.3				0.122321		522.445	463.872	537.058	509.944	525.123	527.6	526.893	525.612	509.396	516.813	532.8	522.124	510.195	518.997	510.157	521.02	512.933	512.012	510.764	502.075	509.9		491.092	438.521	493.742	499.788	517.652	499.951	502.237	508.811	493.878	501.394	498.659	505.988	466.171	459.541	491.871	483.03	499.415
	0.253177	398.357		0.10227	500.3				0.123737		522.445	463.872	537.058	509.944	525.123	527.6	526.893	525.612	509.396	516.813	532.8	522.124	510.195	518.997	510.157	521.02	512.933	512.012	510.764	502.075	509.9		491.092	438.521	493.742	499.788	517.652	499.951	502.237	508.811	493.878	501.394	498.659	505.988	466.171	459.541	491.871	483.03	499.415
	0.256339	396.308		0.102388	500.3				0.12517		522.445	463.872	537.058	509.944	525.123	527.6	526.893	525.612	509.396	516.813	532.8	522.124	510.195	518.997	510.157	521.02	512.933	512.012	510.764	502.075	509.9		491.092	438.521	493.742	499.788	517.652	499.951	502.237	508.811	493.878	501.394	498.659	505.988	466.171	459.541	491.871	483.03	499.415
	0.259539	394.249		0.102506	500.3				0.126619		522.445	463.872	537.058	509.944	525.123	527.6	526.893	525.612	509.396	516.813	532.8	522.124	510.195	518.997	510.157	521.02	512.933	512.012	510.764	502.075	509.9		491.092	438.521	493.742	499.788	517.652	499.951	502.237	508.811	493.878	501.394	498.659	505.988	466.171	459.541	491.871	483.03	499.415
	0.26278	392.386		0.102624	500.3				0.128086		522.445	463.872	537.058	509.944	525.123	527.6	526.893	525.612	509.396	516.813	532.8	522.124	510.195	518.997	510.157	521.02	512.933	512.012	510.764	502.075	509.9		491.092	438.521	493.742	499.788	517.652	499.951	502.237	508.811	493.878	501.394	498.659	505.988	466.171	459.541	491.871	483.03	499.415
	0.266061	390.58		0.102742	500.3				0.129569		522.445	463.872	537.058	509.944	525.123	527.6	526.893	525.612	509.396	516.813	532.8	522.124	510.195	518.997	510.157	521.02	512.933	512.012	510.764	502.075	509.9		491.092	438.521	493.742	499.788	517.652	499.951	502.237	508.811	493.878	501.394	498.659	505.988	466.171	459.541	491.871	483.03	499.415
	0.269383	388.767		0.102861	500.3				0.131069		522.445	463.872	537.058	509.944	525.123	527.6	526.893	525.612	509.396	516.813	532.8	522.124	510.195	518.997	510.157	521.02	512.933	512.012	510.764	502.075	509.9		491.092	438.521	493.742	499.788	517.652	499.951	502.237	508.811	493.878	501.394	498.659	505.988	466.171	459.541	491.871	483.03	499.415
	0.272747	386.949		0.102979	500.3				0.132587		522.445	463.872	537.058	509.944	525.123	527.6	526.893	525.612	509.396	516.813	532.8	522.124	510.195	518.997	510.157	521.02	512.933	512.012	510.764	502.075	509.9		491.092	438.521	493.742	499.788	517.652	499.951	502.237	508.811	493.878	501.394	498.659	505.988	466.171	459.541	491.871	483.03	499.415
	0.276153	385.13		0.103098	500.3				0.134122		522.445	463.872	537.058	509.944	525.123	527.6	526.893	525.612	509.396	516.813	532.8	522.124	510.195	518.997	510.157	521.02	512.933	512.012	510.764	502.075	509.9		491.092	438.521	493.742	499.788	517.652	499.951	502.237	508.811	493.878	501.394	498.659	505.988	466.171	459.541	491.871	483.03	499.415
	0.279601	383.323		0.103217	500.3				0.135675		522.445	463.872	537.058	509.944	525.123	527.6	526.893	525.612	509.396	516.813	532.8	522.124	510.195	518.997	510.157	521.02	512.933	512.012	510.764	502.075	509.9		491.092	438.521	493.742	499.788	517.652	499.951	502.237	508.811	493.878	501.394	498.659	505.988	466.171	459.541	491.871	483.03	499.415
	0.283092	381.737		0.103336	500.3				0.137246		522.445	463.872	537.058	509.944	525.123	527.6	526.893	525.612	509.396	516.813	532.8	522.124	510.195	518.997	510.157	521.02	512.933	512.012	510.764	502.075	509.9		491.092	438.521	493.742	499.788	517.652	499.951	502.237	508.811	493.878	501.394	498.659	505.988	466.171	459.541	491.871	483.03	499.415
	0.286627	380.156		0.103455	500.3				0.138835		522.445	463.872	537.058	509.944	525.123	527.6	526.893	525.612	509.396	516.813	532.8	522.124	510.195	518.997	510.157	521.02	512.933	512.012	510.764	502.075	509.9		491.092	438.521	493.742	499.788	517.652	499.951	502.237	508.811	493.878	501.394	498.659	505.988	466.171	459.541	491.871	483.03	499.415
	0.290206	378.572		0.103574	500.3				0.140443		522.445	463.872	537.058	509.944	525.123	527.6	526.893	525.612	509.396	516.813	532.8	522.124	510.195	518.997	510.157	521.02	512.933	512.012	510.764	502.075	509.9		491.092	438.521	493.742	499.788	517.652	499.951	502.237	508.811	493.878	501.394	498.659	505.988	466.171	459.541	491.871	483.03	499.415
	0.293829	376.991		0.103693	500.3				0.142069		522.445	463.872	537.058	509.944	525.123	527.6	526.893	525.612	509.396	516.813	532.8	522.124	510.195	518.997	510.157	521.02	512.933	512.012	510.764	502.075	509.9		491.092	438.521	493.742	499.788	517.652	499.951	502.237	508.811	493.878	501.394	498.659	505.988	466.171	459.541	491.871	483.03	499.415
	0.297498	375.407		0.103813	500.3				0.143714		522.445	463.872	537.058	509.944	525.123	527.6	526.893	525.612	509.396	516.813	532.8	522.124	510.195	518.997	510.157	521.02	512.933	512.012	510.764	502.075	509.9		491.092	438.521	493.742	499.788	517.652	499.951	502.237	508.811	493.878	501.394	498.659	505.988	466.171	459.541	491.871	483.03	499.415
	0.301213	373.818		0.103932	500.3				0.145378		522.445	463.872	537.058	509.944	525.123	527.6	526.893	525.612	509.396	516.813	532.8	522.124	510.195	518.997	510.157	521.02	512.933	512.012	510.764	502.075	509.9		491.092	438.521	493.742	499.788	517.652	499.951	502.237	508.811	493.878	501.394	498.659	505.988	466.171	459.541	491.871	483.03	499.415
	0.304974	372.225		0.104052	500.3				0.147062		522.445	463.872	537.058	509.944	525.123	527.6	526.893	525.612	509.396	516.813	532.8	522.124	510.195	518.997	510.157	521.02	512.933	512.012	510.764	502.075	509.9		491.092	438.521	493.742	499.788	517.652	499.951	502.237	508.811	493.878	501.394	498.659	505.988	466.171	459.541	491.871	483.03	499.415
	0.308782	370.634		0.104172	500.3				0.148765		522.445	463.872	537.058	509.944	525.123	527.6	526.893	525.612	509.396	516.813	532.8	522.124	510.195	518.997	510.157	521.02	512.933	512.012	510.764	502.075	509.9		491.092	438.521	493.742	499.788	517.652	499.951	502.237	508.811	493.878	501.394	498.659	505.988	466.171	459.541	491.871	483.03	499.415
	0.312638	369.21		0.104292	500.3				0.150487		522.445	463.872	537.058	509.944	525.123	527.6	526.893	525.612	509.396	516.813	532.8	522.124	510.195	518.997	510.157	521.02	512.933	512.012	510.764	502.075	509.9		491.092	438.521	493.742	499.788	517.652	499.951	502.237	508.811	493.878	501.394	498.659	505.988	466.171	459.541	491.871	483.03	499.415
	0.316541	367.802		0.104412	500.3				0.15223		522.445	463.872	537.058	509.944	525.123	527.6	526.893	525.612	509.396	516.813	532.8	522.124	510.195	518.997	510.157	521.02	512.933	512.012	510.764	502.075	509.9		491.092	438.521	493.742	499.788	517.652	499.951	502.237	508.811	493.878	501.394	498.659	505.988	466.171	459.541	491.871	483.03	499.415
	0.320494	366.389		0.104532	500.3				0.153993		522.445	463.872	537.058	509.944	525.123	527.6	526.893	525.612	509.396	516.813	532.8	522.124	510.195	518.997	510.157	521.02	512.933	512.012	510.764	502.075	509.9		491.092	438.521	493.742	499.788	517.652	499.951	502.237	508.811	493.878	501.394	498.659	505.988	466.171	459.541	491.871	483.03	499.415
	0.324496	364.972		0.104653	500.3				0.155776		522.445	463.872	537.058	509.944	525.123	527.6	526.893	525.612	509.396	516.813	532.8	522.124	510.195	518.997	510.157	521.02	512.933	512.012	510.764	502.075	509.9		491.092	438.521	493.742	499.788	517.652	499.951	502.237	508.811	493.878	501.394	498.659	505.988	466.171	459.541	491.871	483.03	499.415
	0.328547	363.553		0.104773	500.3				0.15758		522.445	463.872	537.058	509.944	525.123	527.6	526.893	525.612	509.396	516.813	532.8	522.124	510.195	518.997	510.157	521.02	512.933	512.012	510.764	502.075	509.9		491.092	438.521	493.742	499.788	517.652	499.951	502.237	508.811	493.878	501.394	498.659	505.988	466.171	459.541	491.871	483.03	499.415
	0.33265	362.14		0.104894	500.3				0.159404		522.445	463.872	537.058	509.944	525.123	527.6	526.893	525.612	509.396	516.813	532.8	522.124	510.195	518.997	510.157	521.02	512.933	512.012	510.764	502.075	509.9		491.092	438.521	493.742	499.788	517.652	499.951	502.237	508.811	493.878	501.394	498.659	505.988	466.171	459.541	491.871	483.03	499.415
	0.336803	360.724		0.105015	500.3				0.16125		522.445	463.872	537.058	509.944	525.123	527.6	526.893	525.612	509.396	516.813	532.8	522.124	510.195	518.997	510.157	521.02	512.933	512.012	510.764	502.075	509.9		491.092	438.521	493.742	499.788	517.652	499.951	502.237	508.811	493.878	501.394	498.659	505.988	466.171	459.541	491.871	483.03	499.415
	0.341009	359.304		0.105136	500.3				0.163117		522.445	463.872	537.058	509.944	525.123	527.6	526.893	525.612	509.396	516.813	532.8	522.124	510.195	518.997	510.157	521.02	512.933	512.012	510.764	502.075	509.9		491.092	438.521	493.742	499.788	517.652	499.951	502.237	508.811	493.878	501.394	498.659	505.988	466.171	459.541	491.871	483.03	499.415
	0.345267	357.879		0.105257	500.3				0.165006		522.445	463.872	537.058	509.944	525.123	527.6	526.893	525.612	509.396	516.813	532.8	522.124	510.195	518.997	510.157	521.02	512.933	512.012	510.764	502.075	509.9		491.092	438.521	493.742	499.788	517.652	499.951	502.237	508.811	493.878	501.394	498.659	505.988	466.171	459.541	491.871	483.03	499.415
	0.349578	356.448		0.105378	500.3				0.166917		522.445	463.872	537.058	509.944	525.123	527.6	526.893	525.612	509.396	516.813	532.8	522.124	510.195	518.997	510.157	521.02	512.933	512.012	510.764	502.075	509.9		491.092	438.521	493.742	499.788	517.652	499.951	502.237	508.811	493.878	501.394	498.659	505.988	466.171	459.541	491.871	483.03	499.415
	0.353943	355.002		0.105499	500.3				0.16885		522.445	463.872	537.058	509.944	525.123	527.6	526.893	525.612	509.396	516.813	532.8	522.124	510.195	518.997	510.157	521.02	512.933	512.012	510.764	502.075	509.9		491.092	438.521	493.742	499.788	517.652	499.951	502.237	508.811	493.878	501.394	498.659	505.988	466.171	459.541	491.871	483.03	499.415
	0.358362	353.578		0.105621	500.3				0.170805		522.445	463.872	537.058	509.944	525.123	527.6	526.893	525.612	509.396	516.813	532.8	522.124	510.195	518.997	510.157	521.02	512.933	512.012	510.764	502.075	509.9		491.092	438.521	493.742	499.788	517.652	499.951	502.237	508.811	493.878	501.394	498.659	505.988	466.171	459.541	491.871	483.03	499.415
	0.362837	352.26		0.105743	500.3				0.172783		522.445	463.872	537.058	509.944	525.123	527.6	526.893	525.612	509.396	516.813	532.8	522.124	510.195	518.997	510.157	521.02	512.933	512.012	510.764	502.075	509.9		491.092	438.521	493.742	499.788	517.652	499.951	502.237	508.811	493.878	501.394	498.659	505.988	466.171	459.541	491.871	483.03	499.415
	0.367368	351.008		0.105864	500.3				0.174783		522.445	463.872	537.058	509.944	525.123	527.6	526.893	525.612	509.396	516.813	532.8	522.124	510.195	518.997	510.157	521.02	512.933	512.012	510.764	502.075	509.9		491.092	438.521	493.742	499.788	517.652	499.951	502.237	508.811	493.878	501.394	498.659	505.988	466.171	459.541	491.871	483.03	499.415
	0.371955	349.735		0.105986	500.3				0.176807		522.445	463.872	537.058	509.944	525.123	527.6	526.893	525.612	509.396	516.813	532.8	522.124	510.195	518.997	510.157	521.02	512.933	512.012	510.764	502.075	509.9		491.092	438.521	493.742	499.788	517.652	499.951	502.237	508.811	493.878	501.394	498.659	505.988	466.171	459.541	491.871	483.03	499.415
	0.376599	348.455		0.106108	500.3				0.178855		522.445	463.872	537.058	509.944	525.123	527.6	526.893	525.612	509.396	516.813	532.8	522.124	510.195	518.997	510.157	521.02	512.933	512.012	510.764	502.075	509.9		491.092	438.521	493.742	499.788	517.652	499.951	502.237	508.811	493.878	501.394	498.659	505.988	466.171	459.541	491.871	483.03	499.415
	0.381301	347.17		0.106231	500.3				0.180926		522.445	463.872	537.058	509.944	525.123	527.6	526.893	525.612	509.396	516.813	532.8	522.124	510.195	518.997	510.157	521.02	512.933	512.012	510.764	502.075	509.9		491.092	438.521	493.742	499.788	517.652	499.951	502.237	508.811	493.878	501.394	498.659	505.988	466.171	459.541	491.871	483.03	499.415
	0.386062	345.879		0.106353	500.3				0.183021		522.445	463.872	537.058	509.944	525.123	527.6	526.893	525.612	509.396	516.813	532.8	522.124	510.195	518.997	510.157	521.02	512.933	512.012	510.764	502.075	509.9		491.092	438.521	493.742	499.788	517.652	499.951	502.237	508.811	493.878	501.394	498.659	505.988	466.171	459.541	491.871	483.03	499.415
	0.390883	344.582		0.106476	500.3				0.18514		522.445	463.872	537.058	509.944	525.123	527.6	526.893	525.612	509.396	516.813	532.8	522.124	510.195	518.997	510.157	521.02	512.933	512.012	510.764	502.075	509.9		491.092	438.521	493.742	499.788	517.652	499.951	502.237	508.811	493.878	501.394	498.659	505.988	466.171	459.541	491.871	483.03	499.415
	0.395764	343.281		0.106598	500.3				0.187284		522.445	463.872	537.058	509.944	525.123	527.6	526.893	525.612	509.396	516.813	532.8	522.124	510.195	518.997	510.157	521.02	512.933	512.012	510.764	502.075	509.9		491.092	438.521	493.742	499.788	517.652	499.951	502.237	508.811	493.878	501.394	498.659	505.988	466.171	459.541	491.871	483.03	499.415
	0.400705	341.975		0.106721	500.3				0.189452		522.445	463.872	537.058	509.944	525.123	527.6	526.893	525.612	509.396	516.813	532.8	522.124	510.195	518.997	510.157	521.02	512.933	512.012	510.764	502.075	509.9		491.092	438.521	493.742	499.788	517.652	499.951	502.237	508.811	493.878	501.394	498.659	505.988	466.171	459.541	491.871	483.03	499.415
	0.405709	340.665		0.106844	500.3				0.191646		522.445	463.872	537.058	509.944	525.123	527.6	526.893	525.612	509.396	516.813	532.8	522.124	510.195	518.997	510.157	521.02	512.933	512.012	510.764	502.075	509.9		491.092	438.521	493.742	499.788	517.652	499.951	502.237	508.811	493.878	501.394	498.659	505.988	466.171	459.541	491.871	483.03	499.415
	0.410775	339.354		0.106967	500.3				0.193865		522.445	463.872	537.058	509.944	525.123	527.6	526.893	525.612	509.396	516.813	532.8	522.124	510.195	518.997	510.157	521.02	512.933	512.012	510.764	502.075	509.9		491.092	438.521	493.742	499.788	517.652	499.951	502.237	508.811	493.878	501.394	498.659	505.988	466.171	459.541	491.871	483.03	499.415
	0.415904	338.038		0.10709	500.3				0.19611		522.445	463.872	537.058	509.944	525.123	527.6	526.893	525.612	509.396	516.813	532.8	522.124	510.195	518.997	510.157	521.02	512.933	512.012	510.764	502.075	509.9		491.092	438.521	493.742	499.788	517.652	499.951	502.237	508.811	493.878	501.394	498.659	505.988	466.171	459.541	491.871	483.03	499.415
	0.421097	336.717		0.107214	500.3				0.198381		522.445	463.872	537.058	509.944	525.123	527.6	526.893	525.612	509.396	516.813	532.8	522.124	510.195	518.997	510.157	521.02	512.933	512.012	510.764	502.075	509.9		491.092	438.521	493.742	499.788	517.652	499.951	502.237	508.811	493.878	501.394	498.659	505.988	466.171	459.541	491.871	483.03	499.415
	0.426355	335.391		0.107337	500.3				0.200678		522.445	463.872	537.058	509.944	525.123	527.6	526.893	525.612	509.396	516.813	532.8	522.124	510.195	518.997	510.157	521.02	512.933	512.012	510.764	502.075	509.9		491.092	438.521	493.742	499.788	517.652	499.951	502.237	508.811	493.878	501.394	498.659	505.988	466.171	459.541	491.871	483.03	499.415
	0.431678	334.06		0.107461	500.3				0.203002		522.445	463.872	537.058	509.944	525.123	527.6	526.893	525.612	509.396	516.813	532.8	522.124	510.195	518.997	510.157	521.02	512.933	512.012	510.764	502.075	509.9		491.092	438.521	493.742	499.788	517.652	499.951	502.237	508.811	493.878	501.394	498.659	505.988	466.171	459.541	491.871	483.03	499.415
	0.437069	332.722		0.107585	500.3				0.205353		522.445	463.872	537.058	509.944	525.123	527.6	526.893	525.612	509.396	516.813	532.8	522.124	510.195	518.997	510.157	521.02	512.933	512.012	510.764	502.075	509.9		491.092	438.521	493.742	499.788	517.652	499.951	502.237	508.811	493.878	501.394	498.659	505.988	466.171	459.541	491.871	483.03	499.415
	0.442526	331.379		0.107709	500.3				0.20773		522.445	463.872	537.058	509.944	525.123	527.6	526.893	525.612	509.396	516.813	532.8	522.124	510.195	518.997	510.157	521.02	512.933	512.012	510.764	502.075	509.9		491.092	438.521	493.742	499.788	517.652	499.951	502.237	508.811	493.878	501.394	498.659	505.988	466.171	459.541	491.871	483.03	499.415
	0.448052	330.029		0.107833	500.3				0.210136		522.444	463.872	537.058	509.944	525.123	527.599	526.893	525.612	509.395	516.813	532.8	522.123	510.195	518.997	510.157	521.019	512.931	512.011	510.763	502.073	509.9		491.09	438.521	493.742	499.786	517.652	499.95	502.237	508.811	493.876	501.394	498.659	505.988	466.169	459.541	491.868	483.029	499.412
	0.453646	328.673		0.107957	500.3				0.212569		522.441	463.872	537.058	509.942	525.122	527.598	526.892	525.612	509.393	516.812	532.8	522.121	510.191	518.996	510.154	521.016	512.927	512.008	510.76	502.071	509.898		491.083	438.521	493.742	499.781	517.649	499.946	502.236	508.809	493.87	501.393	498.659	505.983	466.161	459.538	491.86	483.022	499.407
	0.45931	327.335		0.108081	500.3				0.21503		522.437	463.872	537.058	509.936	525.121	527.595	526.89	525.609	509.388	516.81	532.799	522.118	510.185	518.994	510.148	521.012	512.922	512.002	510.754	502.064	509.895		491.071	438.521	493.742	499.771	517.645	499.939	502.231	508.803	493.858	501.388	498.656	505.973	466.146	459.527	491.846	483.009	499.392
	0.465046	326.117		0.108206	500.3				0.21752		522.429	463.872	537.058	509.927	525.116	527.591	526.885	525.606	509.379	516.805	532.796	522.113	510.175	518.988	510.141	521.004	512.914	511.993	510.745	502.054	509.889		491.05	438.521	493.738	499.754	517.639	499.925	502.221	508.792	493.838	501.376	498.649	505.958	466.118	459.51	491.822	482.985	499.372
	0.470852	324.877		0.10833	500.3				0.220039		522.416	463.872	537.055	509.913	525.109	527.582	526.877	525.597	509.365	516.797	532.79	522.103	510.161	518.977	510.126	520.992	512.897	511.979	510.73	502.036	509.878		491.019	438.521	493.731	499.729	517.623	499.897	502.206	508.774	493.811	501.359	498.636	505.936	466.074	459.477	491.786	482.953	499.336
	0.476732	323.625		0.108455	500.3				0.222587		522.398	463.872	537.052	509.897	525.096	527.57	526.865	525.582	509.344	516.784	532.782	522.089	510.137	518.964	510.104	520.973	512.877	511.958	510.708	502.001	509.862		490.973	438.521	493.722	499.691	517.596	499.864	502.185	508.754	493.769	501.337	498.614	505.903	466.009	459.434	491.732	482.902	499.282
	0.482684	322.367		0.10858	500.3				0.225165		522.374	463.872	537.044	509.869	525.078	527.542	526.847	525.563	509.314	516.767	532.77	522.069	510.107	518.94	510.074	520.948	512.846	511.929	510.679	501.967	509.838		490.91	438.521	493.702	499.64	517.574	499.827	502.149	508.724	493.711	501.3	498.58	505.858	465.923	459.366	491.658	482.827	499.208
	0.488711	321.102		0.108705	500.3				0.227772		522.342	463.872	537.036	509.835	525.051	527.507	526.826	525.542	509.278	516.742	532.747	522.038	510.07	518.911	510.037	520.913	512.809	511.892	510.642	501.938	509.805		490.829	438.521	493.671	499.568	517.536	499.775	502.102	508.676	493.637	501.249	498.53	505.798	465.818	459.274	491.566	482.741	499.109
	0.494814	319.832		0.10883	500.3				0.230409		400.767	463.872	537.02	389.583	525.018	406.736	526.796	525.51	387.962	516.708	532.721	401.302	388.141	518.88	388.806	399.663	391.433	390.92	389.359	382.175	509.764		390.115	438.521	493.64	380.048	517.486	380.253	502.045	508.616	373.744	501.19	498.471	384.283	350.514	459.155	395.186	400.879	417.177
	0.500992	318.557		0.108956	500.3				0.233077		400.325	463.872	536.997	388.632	402.321	405.503	404.313	402.114	387.665	394.124	471.913	400.25	387.733	396.726	388.512	399.353	391.153	390.625	389.048	381.716	387.944		371.985	438.521	493.586	379.489	395.396	379.822	381.333	385.378	373.194	381.065	467.119	383.898	348.881	344.144	373.127	364.22	380.843
	0.507248	317.277		0.109081	500.3				0.235776		400.164	463.872	536.972	388.447	402.104	405.338	404.101	401.86	387.494	393.937	409.62	400.143	387.543	396.485	388.341	399.201	390.984	390.427	388.858	381.458	387.72		371.538	438.521	493.53	379.125	395.081	379.591	380.94	384.964	372.808	380.651	378.062	383.55	348.338	343.321	372.638	363.681	380.295
	0.513581	316		0.109207	500.3				0.238506		400.057	463.872	414.669	388.34	401.943	405.299	403.982	401.706	387.374	393.805	409.49	400.003	387.432	396.337	388.185	399.075	390.858	390.299	388.748	381.331	387.545		371.229	438.521	374.771	378.861	394.848	379.408	380.668	384.714	372.552	380.321	377.692	383.38	347.936	342.777	372.282	363.326	379.875
	0.519994	314.719		0.109333	500.3				0.241268		399.978	463.872	414.57	388.261	401.842	405.231	403.862	401.614	387.275	393.702	409.412	399.95	387.329	396.241	388.108	398.993	390.768	390.205	388.66	381.234	387.426		371.001	438.521	374.399	378.656	394.649	379.221	380.438	384.453	372.321	380.093	377.446	383.25	347.656	342.457	372.031	363.068	379.555
	0.526487	313.435		0.109459	500.3				0.244062		399.916	463.872	414.486	388.199	401.786	405.195	403.802	401.558	387.217	393.631	409.334	399.912	387.26	396.157	388.03	398.906	390.695	390.128	388.58	381.171	387.331		370.824	438.521	374.212	378.446	394.511	379.075	380.286	384.294	372.132	379.934	377.268	383.146	347.411	342.197	371.812	362.888	379.321
	0.533061	312.147		0.109585	500.3				0.246888		399.863	463.872	414.406	388.134	401.73	405.152	403.734	401.519	387.155	393.567	409.291	399.869	387.201	396.097	387.973	398.853	390.608	390.065	388.519	381.109	387.254		370.673	438.521	374.025	378.333	394.375	378.987	380.186	384.202	372.022	379.828	377.133	383.058	347.198	341.968	371.649	362.749	379.177
	0.539717	310.854		0.109711	500.3				0.249747		399.815	463.872	414.362	388.096	401.641	405.092	403.686	401.475	387.081	393.509	409.261	399.833	387.138	396.049	387.924	398.798	390.536	390.012	388.465	381.081	387.197		370.541	438.521	373.867	378.232	394.293	378.919	380.086	384.098	371.917	379.732	377.011	382.967	347.016	341.771	371.503	362.605	379.009
	0.546456	309.556		0.109837	500.3				0.252639		399.769	463.872	414.32	388.032	401.605	405.053	403.646	401.444	387.025	393.464	409.221	399.807	387.082	396.003	387.875	398.741	390.48	389.96	388.407	381.024	387.142		370.423	438.521	373.787	378.117	394.197	378.829	380	384.044	371.815	379.64	376.913	382.884	346.886	341.622	371.358	362.46	378.844
	0.553279	308.256		0.109964	500.3				0.255564		399.724	463.872	414.23	388.006	401.555	405.009	403.613	401.401	386.973	393.43	409.194	399.772	387.03	395.963	387.822	398.684	390.422	389.91	388.355	380.968	387.105		370.311	438.521	373.705	377.996	394.113	378.739	379.924	383.987	371.683	379.555	376.821	382.794	346.727	341.471	371.257	362.333	378.661
	0.560188	306.987		0.110091	500.3				0.258523		399.683	463.872	414.17	387.952	401.505	404.986	403.569	401.39	386.937	393.398	409.164	399.724	386.985	395.918	387.775	398.644	390.389	389.867	388.3	380.896	387.056		370.206	438.521	373.61	377.897	394.06	378.675	379.848	383.929	371.596	379.473	376.752	382.695	346.57	341.359	371.132	362.221	378.56
	0.567182	305.75		0.110217	500.3				0.261517		399.643	463.872	414.145	387.911	401.455	404.97	403.513	401.342	386.882	393.352	409.127	399.664	386.938	395.886	387.729	398.6	390.335	389.824	388.243	380.819	387.011		370.104	438.521	373.433	377.784	394.029	378.583	379.757	383.851	371.504	379.377	376.66	382.62	346.437	341.253	371.007	362.113	378.458
	0.574264	304.5		0.110344	500.3				0.264545		399.606	463.872	414.061	387.873	401.439	404.956	403.479	401.305	386.84	393.322	409.105	399.628	386.908	395.847	387.688	398.576	390.302	389.779	388.208	380.756	386.969		370	438.521	373.362	377.701	393.953	378.539	379.651	383.766	371.412	379.296	376.547	382.544	346.286	341.113	370.877	361.985	378.359
	0.581435	303.246		0.110471	500.3				0.267609		399.567	463.872	414.052	387.852	401.409	404.903	403.45	401.256	386.79	393.298	409.068	399.591	386.861	395.798	387.628	398.528	390.274	389.729	388.16	380.706	386.921		369.897	438.521	373.331	377.611	393.906	378.49	379.578	383.683	371.318	379.211	376.469	382.497	346.153	340.99	370.771	361.858	378.218
	0.588695	301.99		0.110599	500.3				0.270707		399.528	463.872	414.027	387.823	401.366	404.858	403.41	401.221	386.749	393.252	409.03	399.574	386.814	395.744	387.586	398.484	390.217	389.682	388.113	380.668	386.876		369.795	438.521	373.301	377.551	393.835	378.428	379.503	383.581	371.218	379.133	376.384	382.43	346.027	340.862	370.672	361.766	378.089
	0.596046	300.73		0.110726	500.3				0.273842		399.489	463.872	413.974	387.76	401.351	404.79	403.382	401.2	386.692	393.215	409.002	399.555	386.76	395.707	387.536	398.427	390.181	389.643	388.073	380.658	386.837		369.696	438.521	373.273	377.448	393.734	378.335	379.42	383.531	371.128	379.05	376.306	382.362	345.89	340.727	370.529	361.667	377.972
	0.603488	299.471		0.110854	500.3				0.277013		399.45	463.872	413.959	387.73	401.326	404.756	403.342	401.171	386.635	393.167	408.976	399.501	386.697	395.651	387.487	398.375	390.112	389.597	388.027	380.605	386.783		369.597	438.521	373.158	377.33	393.63	378.28	379.359	383.491	371.044	378.973	376.237	382.291	345.74	340.601	370.406	361.558	377.856
	0.611024	298.209		0.110981	500.3				0.280221		399.411	463.872	413.951	387.684	401.309	404.73	403.32	401.149	386.603	393.14	408.943	399.485	386.65	395.61	387.431	398.316	390.073	389.553	387.966	380.579	386.749		369.496	438.521	373.096	377.198	393.569	378.175	379.269	383.433	370.958	378.902	376.151	382.207	345.633	340.472	370.314	361.457	377.722
	0.618653	296.946		0.111109	500.3				0.283465		399.372	463.872	413.919	387.653	401.27	404.724	403.279	401.104	386.564	393.093	408.913	399.461	386.596	395.569	387.38	398.264	390.022	389.507	387.909	380.543	386.701		369.391	438.521	373.034	377.066	393.502	378.064	379.208	383.39	370.857	378.831	376.078	382.104	345.48	340.315	370.196	361.351	377.575
	0.626378	295.682		0.111237	500.3				0.286748		399.335	463.872	413.916	387.61	401.253	404.715	403.251	401.073	386.533	393.072	408.893	399.415	386.541	395.53	387.341	398.226	389.979	389.461	387.875	380.509	386.656		369.292	438.521	372.961	377.012	393.376	378.004	379.135	383.313	370.752	378.74	376.006	382.033	345.368	340.224	370.056	361.24	377.442
	0.634199	294.436		0.111365	500.3				0.290068		399.296	463.872	413.91	387.558	401.218	404.708	403.21	401.038	386.492	393.034	408.853	399.372	386.484	395.489	387.299	398.191	389.934	389.416	387.842	380.475	386.607		369.193	438.521	372.882	376.91	393.335	377.912	379.061	383.221	370.671	378.653	375.953	381.95	345.228	340.105	369.931	361.136	377.341
	0.642118	293.211		0.111494	500.3				0.293427		399.261	463.872	413.872	387.511	401.175	404.675	403.175	401.021	386.455	393.005	408.822	399.351	386.438	395.448	387.26	398.15	389.899	389.378	387.802	380.414	386.563		369.093	438.521	372.798	376.781	393.282	377.828	378.995	383.157	370.569	378.587	375.875	381.901	345.08	339.964	369.807	361.017	377.251
	0.650136	291.988		0.111622	500.3				0.296825		399.226	463.872	413.865	387.482	401.138	404.647	403.139	400.992	386.418	392.966	408.793	399.339	386.412	395.412	387.223	398.119	389.865	389.336	387.764	380.407	386.518		368.995	438.521	372.708	376.682	393.194	377.763	378.907	383.077	370.45	378.492	375.806	381.813	344.911	339.865	369.714	360.927	377.151
	0.658253	290.762		0.111751	500.3				0.300262		399.189	463.872	413.792	387.443	401.094	404.555	403.114	400.975	386.382	392.947	408.767	399.288	386.368	395.368	387.172	398.091	389.805	389.294	387.727	380.366	386.476		368.897	438.521	372.634	376.614	393.115	377.664	378.824	382.974	370.365	378.408	375.716	381.732	344.765	339.766	369.589	360.809	377.018
	0.666473	289.536		0.111879	500.3				0.303739		399.15	463.872	413.763	387.419	401.054	404.522	403.08	400.942	386.343	392.91	408.743	399.26	386.307	395.316	387.124	398.044	389.761	389.249	387.681	380.355	386.442		368.796	438.521	372.622	376.528	393.069	377.581	378.761	382.918	370.295	378.345	375.624	381.658	344.617	339.655	369.474	360.707	376.885
	0.674794	288.309		0.112008	500.3				0.307256		399.111	463.872	413.738	387.358	401.013	404.503	403.049	400.893	386.305	392.876	408.717	399.203	386.274	395.27	387.092	397.996	389.714	389.21	387.626	380.314	386.401		368.699	438.521	372.512	376.45	392.985	377.532	378.695	382.858	370.192	378.277	375.539	381.592	344.482	339.545	369.357	360.613	376.778
	0.68322	287.081		0.112137	500.3				0.310814		399.074	463.872	413.735	387.319	400.989	404.49	403.007	400.861	386.267	392.828	408.697	399.15	386.242	395.221	387.046	397.954	389.687	389.167	387.584	380.254	386.356		368.601	438.521	372.452	376.33	392.913	377.498	378.623	382.723	370.072	378.196	375.448	381.514	344.336	339.419	369.257	360.509	376.626
	0.691751	285.853		0.112266	500.3				0.314413		399.036	463.872	413.708	387.286	400.971	404.467	402.972	400.825	386.237	392.798	408.67	399.129	386.196	395.198	387	397.924	389.645	389.121	387.543	380.191	386.32		368.503	438.521	372.303	376.265	392.817	377.448	378.536	382.644	369.977	378.109	375.367	381.43	344.205	339.303	369.167	360.417	376.495
	0.700389	284.626		0.112396	500.3				0.318053		398.998	463.872	413.688	387.274	400.961	404.433	402.94	400.786	386.195	392.772	408.636	399.11	386.144	395.137	386.956	397.896	389.597	389.072	387.5	380.096	386.271		368.405	438.521	372.238	376.164	392.77	377.375	378.465	382.584	369.875	378.013	375.29	381.335	344.092	339.174	369.05	360.322	376.403
	0.709134	283.399		0.112525	500.3				0.321736		398.959	463.872	413.637	387.217	400.922	404.419	402.905	400.765	386.13	392.741	408.615	399.073	386.12	395.094	386.91	397.861	389.537	389.027	387.459	380.04	386.219		368.308	438.521	372.174	376.078	392.736	377.305	378.397	382.485	369.788	377.941	375.214	381.268	343.973	339.082	368.949	360.207	376.268
	0.717989	282.174		0.112655	500.3				0.325462		398.922	463.872	413.632	387.173	400.869	404.362	402.882	400.742	386.081	392.704	408.563	399.026	386.074	395.059	386.861	397.812	389.488	388.982	387.402	379.934	386.157		368.209	438.521	372.062	376.025	392.704	377.19	378.329	382.421	369.665	377.854	375.146	381.187	343.848	339.002	368.827	360.077	376.145
	0.726954	280.95		0.112785	500.3				0.32923		398.884	463.872	413.619	387.112	400.845	404.318	402.822	400.699	386.031	392.654	408.536	398.999	386.024	395.031	386.82	397.778	389.428	388.939	387.375	379.88	386.111		368.113	438.521	372.033	375.89	392.638	377.126	378.265	382.34	369.569	377.78	375.085	381.126	343.734	338.906	368.694	359.963	376.001
	0.736031	279.724		0.112915	500.3				0.333043		398.848	463.872	413.496	387.08	400.811	404.293	402.799	400.685	385.983	392.618	408.487	398.959	385.979	394.982	386.78	397.759	389.388	388.891	387.328	379.868	386.065		368.016	438.521	371.925	375.793	392.591	377.066	378.195	382.29	369.479	377.699	375.016	381.088	343.592	338.762	368.556	359.848	375.913
	0.745221	278.513		0.113045	500.3				0.336899		398.809	463.872	413.458	387.049	400.765	404.266	402.777	400.662	385.943	392.588	408.447	398.92	385.927	394.949	386.724	397.714	389.347	388.847	387.275	379.842	386.024		367.917	438.521	371.842	375.692	392.521	376.98	378.121	382.232	369.361	377.623	374.927	381.027	343.449	338.635	368.424	359.722	375.784
	0.754526	277.32		0.113175	500.3				0.3408		398.773	463.872	413.456	387	400.712	404.236	402.751	400.612	385.902	392.551	408.417	398.901	385.898	394.905	386.67	397.639	389.269	388.799	387.213	379.798	385.974		367.817	438.521	371.768	375.595	392.443	376.902	378.051	382.197	369.27	377.551	374.863	380.953	343.327	338.535	368.326	359.597	375.663
	0.763948	276.131		0.113305	500.3				0.344747		398.735	463.872	413.394	386.926	400.65	404.23	402.728	400.566	385.879	392.52	408.381	398.879	385.855	394.872	386.629	397.607	389.248	388.751	387.168	379.782	385.926		367.717	438.52	371.674	375.528	392.329	376.858	377.983	382.088	369.164	377.469	374.789	380.865	343.186	338.427	368.217	359.481	375.582
	0.773486	274.942		0.113436	500.3				0.348739		398.697	463.871	413.386	386.886	400.624	404.213	402.696	400.513	385.84	392.474	408.345	398.864	385.813	394.835	386.592	397.574	389.205	388.706	387.126	379.688	385.866		367.616	438.518	371.54	375.446	392.252	376.784	377.883	381.997	369.063	377.376	374.721	380.788	343.064	338.31	368.104	359.373	375.464
	0.783145	273.754		0.113566	500.3				0.352777		398.658	463.869	413.378	386.833	400.579	404.205	402.651	400.442	385.769	392.429	408.316	398.811	385.77	394.801	386.543	397.524	389.148	388.654	387.072	379.625	385.819		367.514	438.513	371.436	375.379	392.169	376.666	377.804	381.9	368.955	377.298	374.658	380.681	342.919	338.179	367.989	359.262	375.351
	0.792923	272.568		0.113697	500.3				0.356862		398.619	463.865	413.369	386.792	400.559	404.18	402.601	400.398	385.716	392.381	408.274	398.789	385.72	394.762	386.515	397.471	389.135	388.606	387.035	379.547	385.774		367.411	438.503	371.364	375.29	392.081	376.609	377.727	381.812	368.835	377.218	374.587	380.611	342.778	338.044	367.865	359.166	375.225
	0.802824	271.385		0.113828	500.3				0.360994		398.579	463.858	413.32	386.741	400.523	404.169	402.564	400.371	385.659	392.344	408.222	398.758	385.669	394.738	386.478	397.427	389.073	388.56	386.975	379.524	385.731		367.309	438.487	371.265	375.192	392.019	376.529	377.65	381.758	368.724	377.125	374.493	380.514	342.668	337.931	367.756	359.058	375.094
	0.812848	270.215		0.113959	500.3				0.365174		398.539	463.847	413.314	386.677	400.496	404.144	402.54	400.346	385.628	392.312	408.168	398.734	385.624	394.705	386.417	397.397	389.047	388.512	386.928	379.45	385.692		367.204	438.462	371.215	375.131	391.957	376.493	377.541	381.708	368.607	377.031	374.421	380.43	342.568	337.808	367.649	358.945	374.916
	0.822998	269.05		0.114091	500.3				0.369403		398.5	463.833	413.239	386.604	400.452	404.104	402.506	400.308	385.589	392.266	408.146	398.648	385.562	394.655	386.377	397.371	389.008	388.473	386.883	379.4	385.649		367.101	438.426	371.13	375.036	391.876	376.458	377.469	381.642	368.508	376.943	374.32	380.375	342.454	337.686	367.54	358.837	374.784
	0.833274	267.709		0.114222	500.3				0.37368		398.462	463.812	413.231	386.58	400.425	404.083	402.476	400.276	385.55	392.227	408.102	398.605	385.52	394.595	386.341	397.324	388.954	388.426	386.831	379.338	385.614		366.996	438.377	371.059	374.939	391.767	376.401	377.388	381.563	368.413	376.846	374.248	380.311	342.308	337.526	367.44	358.753	374.66
	0.843679	261.593		0.114354	500.3				0.378007		398.423	463.784	413.222	386.557	400.388	404.056	402.444	400.267	385.487	392.204	408.073	398.557	385.473	394.558	386.305	397.265	388.894	388.38	386.763	379.293	385.578		366.889	438.315	370.947	374.842	391.683	376.338	377.312	381.492	368.298	376.766	374.171	380.224	342.151	337.396	367.331	358.651	374.52
	0.854213	257.922		0.114485	500.3				0.382384		398.382	363.393	413.183	386.519	400.326	404	402.408	400.216	385.444	392.151	408.037	398.521	385.411	394.511	386.251	397.216	388.849	388.335	386.714	379.252	385.539		366.784	388.947	370.908	374.74	391.564	376.289	377.23	381.418	368.192	376.69	374.093	380.108	342.002	337.257	367.212	358.545	374.402
	0.864879	254.676		0.114617	500.3				0.386812		398.343	355.371	413.099	386.486	400.305	403.913	402.365	400.166	385.391	392.1	408.014	398.492	385.362	394.473	386.199	397.159	388.748	388.291	386.67	379.211	385.491		366.68	331.754	370.892	374.648	391.508	376.201	377.156	381.353	368.083	376.584	373.999	380.022	341.855	337.13	367.094	358.442	374.299
	0.875679	252.05		0.114749	500.3				0.391291		398.303	355.222	413.051	386.437	400.23	403.896	402.338	400.143	385.342	392.051	407.981	398.45	385.31	394.423	386.151	397.118	388.693	388.252	386.623	379.199	385.45		366.575	331.373	370.788	374.509	391.418	376.128	377.078	381.284	367.957	376.497	373.914	379.916	341.717	337.006	366.98	358.319	374.181
	0.886613	249.656		0.114881	500.3				0.395822		398.266	355.123	413.047	386.408	400.186	403.873	402.305	400.093	385.276	392.011	407.946	398.434	385.265	394.386	386.102	397.076	388.647	388.202	386.572	379.187	385.396		366.469	331.12	370.68	374.386	391.33	376.073	376.999	381.213	367.858	376.41	373.828	379.849	341.561	336.88	366.866	358.199	374.069
	0.897683	247.356		0.115014	500.3				0.400405		398.225	355.045	412.99	386.367	400.141	403.844	402.276	400.08	385.222	391.983	407.908	398.408	385.231	394.362	386.072	397.03	388.61	388.162	386.518	379.176	385.346		366.362	330.919	370.473	374.268	391.203	376.046	376.905	381.128	367.78	376.331	373.752	379.758	341.425	336.784	366.734	358.069	373.905
	0.908892	245.308		0.115146	500.3				0.405042		398.185	354.988	412.982	386.345	400.115	403.827	402.256	400.07	385.167	391.951	407.891	398.388	385.175	394.323	386.041	396.995	388.583	388.114	386.482	379.16	385.295		366.255	330.769	370.381	374.167	391.095	375.942	376.819	381.073	367.684	376.264	373.689	379.701	341.282	336.662	366.587	357.954	373.779
	0.920241	243.394		0.115279	500.3				0.409732		377.418	354.936	412.93	385.042	400.077	386.235	402.212	400.035	381.301	391.913	407.859	382.855	377.919	394.268	379.82	377.496	378.661	379.86	378.463	377.921	385.247		358.443	330.636	370.358	374.086	391.007	375.831	376.739	381.003	367.562	376.157	373.595	379.231	341.125	336.547	366.44	357.648	373.383
	0.931731	241.576		0.115412	500.3				0.414477		345.048	354.888	412.923	328.122	370.9	338.685	373.76	369.926	331.869	371.955	397.538	334.963	338.782	367.711	336.654	346.589	338.624	338.277	337.908	330.161	359.367		344.349	330.521	370.287	368.122	389.296	361.192	374.991	380.921	365.502	376.059	370.173	344.761	340.988	336.337	349.996	326.278	354.384
	0.943365	239.786		0.115545	500.3				0.419276		332.327	354.851	412.901	319.768	338.518	335.278	338.619	337.764	319.778	328.765	350.54	331.332	317.921	334.043	321.024	332.009	322.973	323.077	320.941	314.274	325.432		333.303	330.419	370.194	329.637	352.091	307.067	343.809	348.121	337.72	355.989	345.026	339.682	340.856	333.952	332.472	322.981	346.084
	0.955145	238.037		0.115678	500.3				0.424131		329.593	354.813	357.782	318.75	332.256	334.716	334.472	333.04	316.604	324.067	341.029	330.578	316.476	327.187	317.241	328.158	319.216	319.392	317.475	310.88	318.416		323.934	330.323	336.292	303.603	321.531	306.916	324.189	315.261	304.649	316.197	338.712	309.691	326.85	330.792	329.506	321.585	342.042
	0.967071	236.347		0.115811	500.3				0.429042		328.78	354.771	346.743	317.812	331.297	334.366	333.891	332.398	315.307	323.427	339.767	330.228	315.812	325.533	316.129	327.253	318.554	318.147	316.758	309.961	316.405		315.854	330.235	336.243	303.44	320.05	306.767	306.754	311.904	297.526	306.281	331.966	309.152	296.364	316.13	326.052	316.86	332.134
	0.979146	234.666		0.115944	500.3				0.43401		328.373	354.734	345.169	317.368	330.491	333.815	333.3	331.673	314.97	322.728	339.312	329.717	315.449	325.041	315.92	327.017	318.242	317.976	316.423	309.65	315.386		309.202	330.142	309.09	303.324	319.942	306.622	306.634	311.778	297.374	306.033	310.235	309.028	275.508	297.466	316.258	312.19	329.104
	0.991372	233.036		0.116078	500.3				0.439036		328.163	354.7	344.826	316.87	330.079	333.493	332.844	331.286	314.883	322.303	338.708	329.377	315.229	324.749	315.85	326.939	318.146	317.904	316.298	309.604	315.267		304.066	330.054	302.475	303.175	319.849	306.525	306.519	311.616	297.22	305.9	303.906	308.894	270.384	285.306	301.963	307.232	313.689
	1.00375	231.463		0.116212	500.3				0.44412		328.048	354.665	344.434	316.702	329.607	333.105	332.475	330.816	314.798	321.865	338.314	328.929	315.146	324.491	315.776	326.844	318.1	317.826	316.215	309.539	315.19		299.887	329.967	302.372	302.992	319.693	306.45	306.408	311.516	297.072	305.777	303.754	308.792	270.164	268.71	295.853	296.713	301.874
	1.01628	229.891		0.116346	500.3				0.449262		327.971	354.629	343.966	316.629	329.515	332.948	332.167	330.623	314.729	321.633	337.917	328.813	315.082	324.351	315.705	326.768	317.991	317.749	316.151	309.408	315.115		297.026	329.884	302.207	302.827	319.56	306.382	306.299	311.347	296.916	305.624	303.631	308.693	269.953	265.953	295.661	287.344	301.678
	1.02897	228.319		0.11648	500.3				0.454465		327.906	354.594	343.748	316.563	329.436	332.824	332.092	330.496	314.643	321.568	337.801	328.745	314.99	324.279	315.653	326.708	317.912	317.674	316.082	309.267	315.042		295.761	329.799	302.129	302.689	319.431	306.288	306.152	311.224	296.759	305.475	303.505	308.565	269.725	265.759	295.462	287.156	301.457
	1.04182	226.756		0.116614	500.3				0.459727		327.845	354.557	343.453	316.508	329.373	332.794	332.027	330.41	314.547	321.51	337.758	328.664	314.914	324.227	315.59	326.654	317.842	317.6	316.025	309.237	314.961		295.307	329.718	301.983	302.544	319.304	306.227	306.021	311.086	296.61	305.329	303.4	308.416	269.494	265.576	295.261	286.949	301.256
	1.05483	225.247		0.116748	500.3				0.46505		327.785	354.52	343.413	316.435	329.342	332.726	331.981	330.369	314.472	321.454	337.713	328.626	314.853	324.149	315.527	326.579	317.739	317.537	315.958	309.119	314.882		295.066	329.631	301.952	302.398	319.18	306.165	305.895	310.89	296.462	305.196	303.299	308.276	269.277	265.405	295.069	286.745	301.09
	1.068	223.745		0.116883	500.3				0.470435		327.724	354.485	343.405	316.375	329.256	332.679	331.934	330.32	314.392	321.4	337.645	328.548	314.777	324.084	315.454	326.501	317.629	317.464	315.887	309.049	314.814		294.893	329.545	301.881	302.287	319.092	306.043	305.782	310.703	296.302	305.058	303.168	308.145	269.043	265.223	294.891	286.574	300.865
	1.08134	222.245		0.117017	500.3				0.475883		327.664	354.454	343.327	316.32	329.226	332.635	331.889	330.243	314.316	321.34	337.602	328.482	314.709	324.02	315.382	326.442	317.535	317.389	315.824	309.013	314.739		294.734	329.464	301.718	302.126	318.955	305.946	305.652	310.548	296.15	304.923	303.033	308.025	268.803	265.042	294.71	286.4	300.669
	1.09484	220.751		0.117152	500.3				0.481393		327.604	354.421	343.268	316.248	329.176	332.565	331.833	330.201	314.266	321.288	337.543	328.421	314.633	323.962	315.332	326.36	317.5	317.316	315.749	308.867	314.656		294.575	329.381	301.64	301.956	318.82	305.883	305.514	310.442	296.013	304.783	302.924	307.838	268.586	264.865	294.531	286.221	300.471
	1.10851	219.263		0.117287	500.3				0.486968		327.543	354.391	343.196	316.216	329.129	332.5	331.77	330.16	314.21	321.233	337.474	328.356	314.56	323.902	315.259	326.316	317.445	317.245	315.681	308.782	314.587		294.415	329.296	301.56	301.817	318.655	305.775	305.4	310.285	295.863	304.638	302.819	307.71	268.377	264.68	294.36	286.032	300.244
	1.12235	217.802		0.117422	500.3				0.492606		327.485	354.362	343.141	316.165	329.004	332.417	331.713	330.101	314.15	321.173	337.426	328.287	314.482	323.837	315.181	326.241	317.394	317.174	315.608	308.665	314.522		294.255	329.209	301.414	301.657	318.47	305.685	305.288	310.074	295.71	304.486	302.714	307.619	268.171	264.507	294.176	285.862	300.103
	1.13637	216.396		0.117557	500.3				0.49831		327.427	354.327	343.073	316.097	328.952	332.356	331.65	330.009	314.071	321.118	337.384	328.262	314.426	323.785	315.106	326.188	317.328	317.102	315.54	308.596	314.451		294.095	329.126	301.304	301.516	318.342	305.589	305.154	309.971	295.545	304.355	302.592	307.49	267.975	264.325	293.982	285.701	299.914
	1.15055	214.99		0.117693	500.3				0.504081		327.37	354.293	343.01	316.015	328.892	332.29	331.587	329.947	314.016	321.042	337.356	328.211	314.368	323.718	315.039	326.145	317.281	317.03	315.475	308.567	314.379		293.937	329.035	301.176	301.395	318.242	305.499	305.044	309.888	295.382	304.225	302.465	307.353	267.782	264.117	293.788	285.541	299.745
	1.16492	213.589		0.117828	500.3				0.509918		327.312	354.255	342.989	315.978	328.801	332.202	331.53	329.901	313.962	320.996	337.308	328.155	314.297	323.664	314.972	326.084	317.233	316.959	315.399	308.466	314.31		293.778	328.952	301.122	301.262	318.105	305.398	304.94	309.812	295.23	304.103	302.328	307.238	267.579	263.927	293.603	285.381	299.537
	1.17947	212.194		0.117964	500.3				0.515822		327.253	354.224	342.924	315.938	328.737	332.17	331.47	329.835	313.903	320.944	337.255	328.128	314.227	323.593	314.883	326.03	317.156	316.891	315.335	308.426	314.234		293.621	328.869	301.054	301.112	318.002	305.309	304.814	309.717	295.073	303.987	302.189	307.111	267.366	263.754	293.421	285.21	299.377
	1.19419	210.805		0.1181	500.3				0.521795		327.196	354.191	342.908	315.897	328.668	332.155	331.426	329.777	313.841	320.884	337.214	328.04	314.158	323.536	314.81	325.993	317.105	316.824	315.262	308.38	314.171		293.464	328.788	300.889	300.972	317.878	305.227	304.692	309.593	294.907	303.872	302.085	306.953	267.152	263.579	293.23	285.034	299.204
	1.2091	209.421		0.118236	500.3				0.527837		327.14	354.152	342.858	315.833	328.601	332.111	331.386	329.737	313.788	320.828	337.18	328.026	314.068	323.477	314.747	325.941	317.053	316.761	315.198	308.35	314.114		293.308	328.703	300.791	300.833	317.745	305.11	304.577	309.461	294.743	303.741	301.969	306.813	266.949	263.408	293.038	284.852	299
	1.2242	208.043		0.118372	500.3				0.533949		327.084	354.113	342.791	315.746	328.539	332.089	331.331	329.702	313.716	320.762	337.108	327.997	313.973	323.411	314.678	325.88	317.005	316.695	315.143	308.207	314.049		293.155	328.619	300.692	300.695	317.628	304.999	304.458	309.354	294.579	303.61	301.846	306.69	266.746	263.227	292.858	284.697	298.809
	1.23949	206.683		0.118509	500.3				0.540132		327.026	354.078	342.76	315.677	328.493	332.025	331.287	329.676	313.653	320.698	337.048	327.951	313.887	323.361	314.608	325.823	316.947	316.623	315.076	308.147	313.986		293.001	328.534	300.597	300.528	317.511	304.863	304.335	309.247	294.411	303.482	301.722	306.543	266.546	263.028	292.691	284.514	298.65
	1.25496	205.365		0.118645	500.3				0.546387		326.968	354.043	342.654	315.592	328.427	331.98	331.241	329.637	313.593	320.61	337.016	327.905	313.837	323.292	314.553	325.775	316.864	316.551	315.014	308.051	313.932		292.848	328.448	300.482	300.314	317.418	304.78	304.202	309.152	294.234	303.357	301.597	306.414	266.355	262.828	292.512	284.351	298.486
	1.27063	204.057		0.118782	500.3				0.552713		326.908	354.009	342.641	315.546	328.388	331.911	331.184	329.616	313.538	320.564	336.958	327.876	313.764	323.215	314.482	325.723	316.81	316.484	314.946	308.025	313.877		292.695	328.364	300.316	300.135	317.302	304.659	304.078	309.053	294.062	303.234	301.467	306.255	266.168	262.648	292.327	284.19	298.317
	1.2865	202.76		0.118919	500.3				0.559114		326.85	353.974	342.543	315.49	328.315	331.892	331.147	329.607	313.492	320.51	336.918	327.822	313.704	323.162	314.41	325.669	316.73	316.411	314.867	307.974	313.819		292.543	328.282	300.165	299.981	317.213	304.519	303.964	308.971	293.896	303.1	301.337	306.121	265.975	262.476	292.13	284.02	298.125
	1.30256	201.472		0.119056	500.3				0.565588		326.791	353.944	342.532	315.444	328.267	331.84	331.099	329.527	313.437	320.45	336.867	327.766	313.635	323.103	314.351	325.612	316.649	316.341	314.796	307.928	313.755		292.389	328.194	300.062	299.838	317.123	304.371	303.847	308.839	293.73	302.972	301.214	305.991	265.784	262.314	291.946	283.857	297.922
	1.31883	200.191		0.119193	500.3				0.572137		321.866	353.907	342.51	315.409	328.23	331.092	331.024	329.494	313.368	320.381	336.81	327.491	313.272	323.024	314.236	324.837	316.073	315.747	314.462	307.892	313.695		290.33	328.109	299.933	299.692	317	304.254	303.727	308.692	293.557	302.849	301.081	305.847	265.594	262.154	291.765	283.695	297.753
	1.3353	198.919		0.11933	500.3				0.578762		313.189	353.872	342.431	311.01	326.1	317.098	327.722	328.261	307.807	319.703	335.7	313.193	306.923	319.052	307.257	311.562	308.564	309.235	306.979	303.69	312.628		287.006	328.023	299.763	299.546	316.861	304.178	303.605	308.516	293.388	302.715	300.649	304.471	265.414	261.978	291.447	281.032	296.263
	1.35197	197.653		0.119468	500.3				0.585464		306.539	353.841	342.414	296.092	312.169	305.935	314.988	312.424	297.611	308.242	320.739	301.848	301.482	309.699	297.41	305.574	301.138	300.88	299.099	294.534	303.976		284.049	327.937	299.651	299.338	315.221	304.039	302.17	308.352	293.216	302.581	293.095	296.367	265.235	261.782	288.876	271.871	291.897
	1.36885	196.394		0.119605	500.3				0.592243		301.191	353.806	326.743	287.85	305.892	299.241	305.774	305.198	288.191	296.032	313.323	295.341	293.491	303.059	291.08	301.43	292.762	293.209	292.359	286.332	293.617		281.653	327.844	297.728	297.698	307.672	300.998	296.256	305.001	292.719	301.529	287.808	289.273	265.055	261.297	284.891	267.726	288.973
	1.38594	195.141		0.119743	500.3				0.599101		297.131	353.767	319.751	283.024	299.291	297.816	299.802	298.832	283.518	289.741	307.343	293.665	284.589	295.374	286.177	297.863	288.323	287.669	286.926	278.95	286.435		279.256	327.756	282.265	293.756	300.784	287.632	290.345	295.253	290.385	297.181	286.063	287.58	264.865	260.662	280.1	266.175	285.625
	1.40325	193.895		0.119881	500.3				0.606038		294.476	353.73	313.07	281.315	295.442	297.149	297.555	296.261	281.074	287.129	303.72	292.904	279.823	291.408	282.664	295.013	285.115	284.463	283.198	275.845	282.941		277.223	327.663	281.635	287.658	294.9	274.008	284.981	289.108	285.775	289.62	284.215	287.455	264.673	260.145	276.378	265.38	283.902
	1.42077	192.651		0.120019	500.3				0.613056		292.819	353.694	309.976	280.748	293.641	296.563	296.482	294.959	279.488	285.751	302.658	292.379	278.095	289.447	280.827	292.472	282.841	282.74	281.111	274.486	280.962		275.142	327.574	281.48	278.925	288.672	267.186	281.443	283.767	279.605	281.132	282.966	286.751	264.457	259.431	273.634	264.887	282.742
	1.43851	191.431		0.120157	500.3				0.620155		291.827	353.663	309.245	280.466	293.052	296.187	295.856	294.348	278.409	285.2	302.026	291.953	277.422	288.472	279.838	291.225	281.681	281.716	279.969	273.547	279.628		273.23	327.486	281.354	270.506	282.789	266.87	278.272	276.906	273.27	274.332	282.443	280.631	264.221	258.628	272.498	264.645	281.876
	1.45647	190.247		0.120296	500.3				0.627336		291.238	353.633	308.65	280.183	292.807	295.969	295.572	294.107	277.696	284.968	301.639	291.707	277.101	287.757	279.042	290.453	280.784	280.975	279.139	272.693	278.719		271.382	327.4	281.3	264.225	279.768	266.722	274.644	271.707	267.001	269.49	281.603	273.856	262.371	257.975	271.845	264.389	281.125
	1.47466	189.072		0.120434	500.3				0.6346		290.852	353.599	308.233	279.913	292.576	295.865	295.408	293.918	277.245	284.823	301.419	291.594	276.866	287.264	278.369	289.818	280.178	280.35	278.608	271.969	278.145		269.657	327.311	281.208	261.07	279.281	266.559	270.394	270.755	261.242	266.599	280.415	269.511	258.348	257.087	271.165	263.89	280.18
	1.49307	187.903		0.120573	500.3				0.641948		290.576	353.567	307.988	279.657	292.347	295.81	295.278	293.775	276.919	284.656	301.282	291.516	276.655	286.944	277.823	289.329	279.924	279.844	278.328	271.578	277.731		268.084	327.22	276.141	260.55	279.108	266.416	266.914	270.618	256.994	265.392	278.709	268.342	253.961	254.578	270.551	263.198	278.508
	1.51171	186.739		0.120712	500.3				0.649382		290.36	353.531	307.855	279.42	292.137	295.721	295.139	293.648	276.636	284.479	301.163	291.388	276.457	286.715	277.499	289.098	279.757	279.488	278.136	271.347	277.389		266.564	327.131	264.685	260.371	278.925	266.286	266.042	270.484	255.06	264.867	275.779	268.126	249.272	250.332	269.921	262.296	275.655
	1.53059	185.588		0.120851	500.3				0.656901		290.183	353.495	307.762	279.171	291.909	295.641	294.996	293.443	276.336	284.3	301.049	291.276	276.271	286.556	277.303	288.911	279.588	279.264	277.972	271.095	277.058		265.15	327.04	262.751	260.22	278.769	266.169	265.901	270.363	254.347	264.679	271.593	267.95	244.014	245.846	269.228	261.304	274.214
	1.5497	184.446		0.12099	500.3				0.664508		290.03	353.463	307.696	279.005	291.686	295.524	294.863	293.249	276.068	284.124	300.923	291.158	276.091	286.416	277.144	288.752	279.441	279.115	277.822	270.998	276.758		263.737	326.948	262.487	260.052	278.628	266.047	265.768	270.267	254.131	264.526	267.435	267.807	238.16	241.884	268.185	260.263	273.349
	1.56905	183.31		0.12113	500.3				0.672202		289.89	353.424	307.618	278.888	291.53	295.406	294.723	293.092	275.882	283.953	300.806	291.023	275.953	286.278	277.009	288.612	279.299	279.007	277.682	270.929	276.543		262.429	326.856	262.295	259.888	278.502	265.922	265.644	270.138	253.942	264.377	264.78	267.661	233.778	239.343	266.908	259.277	272.766
	1.58864	182.181		0.121269	500.3				0.679986		289.763	331.655	307.535	278.789	291.416	295.269	294.563	292.936	275.742	283.804	300.658	290.926	275.844	286.154	276.923	288.5	279.147	278.911	277.554	270.828	276.404		261.231	322.582	262.107	259.703	278.343	265.812	265.513	270.018	253.746	264.232	263.197	267.544	230.622	238.205	265.524	258.44	272.249
	1.60848	181.059		0.121409	500.3				0.68786		289.649	301.806	307.387	278.607	291.284	295.161	294.43	292.803	275.638	283.666	300.496	290.804	275.715	286.051	276.843	288.427	279.031	278.823	277.429	270.73	276.303		260.072	306.476	261.953	259.526	278.164	265.676	265.376	269.89	253.542	264.081	262.403	267.415	227.476	237.007	263.269	257.581	271.59
	1.62856	179.944		0.121549	500.3				0.695825		289.544	294.251	307.261	278.42	291.145	295.053	294.316	292.667	275.538	283.545	300.362	290.686	275.587	285.94	276.76	288.358	278.926	278.736	277.323	270.606	276.217		259.057	292.522	261.841	259.374	278.012	265.573	265.242	269.772	253.327	263.925	262.201	267.263	225.131	234.916	260.814	256.732	270.492
	1.6489	178.836		0.121689	500.3				0.703882		289.446	292.488	307.083	278.268	291.018	294.955	294.206	292.564	275.428	283.406	300.257	290.536	275.487	285.838	276.69	288.295	278.826	278.653	277.232	270.569	276.136		258.097	280.631	261.697	259.198	277.85	265.462	265.111	269.654	253.119	263.762	262.056	267.083	223.501	231.916	258.271	255.872	268.827
	1.66949	177.734		0.121829	500.3				0.712033		289.354	291.79	306.967	278.11	290.848	294.882	294.1	292.408	275.318	283.264	300.154	290.448	275.397	285.728	276.606	288.234	278.736	278.574	277.154	270.536	276.057		257.174	273.773	261.479	259.036	277.696	265.34	264.975	269.528	252.908	263.599	261.927	266.884	222.839	228.697	255.884	254.973	266.509
	1.69033	176.64		0.121969	500.3				0.720278		289.269	291.417	306.849	277.995	290.714	294.715	293.982	292.258	275.218	283.131	300.056	290.355	275.31	285.614	276.517	288.161	278.671	278.494	277.077	270.449	275.971		256.288	270.314	261.303	258.883	277.545	265.23	264.841	269.393	252.694	263.436	261.787	266.713	222.572	225.543	253.709	254.014	263.045
	1.71144	175.552		0.12211	500.3				0.728618		289.188	291.198	306.782	277.895	290.594	294.603	293.87	292.151	275.133	282.983	299.952	290.228	275.21	285.522	276.438	288.084	278.587	278.412	276.998	270.379	275.881		255.471	268.887	261.169	258.717	277.409	265.132	264.707	269.259	252.479	263.279	261.645	266.563	222.345	222.986	251.917	253.024	259.083
	1.73281	174.47		0.12225	500.3				0.737055		289.111	291.065	306.703	277.812	290.489	294.513	293.752	292.011	275.048	282.846	299.835	290.137	275.095	285.437	276.36	288.026	278.486	278.329	276.916	270.324	275.803		254.69	267.644	261.079	258.531	277.269	265.063	264.578	269.112	252.265	263.132	261.497	266.436	222.12	221.064	250.437	251.895	256.401
	1.75445	173.395		0.122391	500.3				0.74559		289.038	290.994	306.635	277.715	290.413	294.383	293.606	291.863	274.956	282.739	299.725	290.004	274.987	285.357	276.272	287.955	278.399	278.246	276.84	270.29	275.725		253.937	266.449	260.988	258.342	277.127	264.973	264.444	268.964	252.05	262.985	261.365	266.342	221.895	219.727	249.371	250.478	254.825
	1.77635	172.325		0.122532	500.3				0.754223		288.964	290.938	306.588	277.639	290.325	294.193	293.486	291.782	274.872	282.638	299.61	289.893	274.898	285.291	276.184	287.883	278.33	278.163	276.764	270.204	275.644		253.227	265.342	260.883	258.154	276.993	264.859	264.304	268.799	251.845	262.836	261.234	266.223	221.681	218.992	248.736	248.225	253.999
	1.79853	171.262		0.122673	500.3				0.762957		288.891	290.884	306.499	277.578	290.209	294.104	293.4	291.724	274.799	282.559	299.504	289.847	274.821	285.23	276.111	287.812	278.278	278.082	276.694	270.086	275.548		252.603	264.111	260.789	257.956	276.849	264.727	264.174	268.613	251.639	262.681	261.111	266.126	221.46	218.647	248.48	245.633	253.704
	1.82099	170.206		0.122815	500.3				0.771792		285.815	290.83	306.397	277.503	290.133	293.901	293.33	291.675	274.724	282.499	299.427	289.744	274.682	285.163	276.027	287.633	278.11	277.816	276.54	270.042	275.456		250.708	263.675	260.722	257.758	276.702	264.59	264.048	268.429	251.436	262.52	260.982	266.022	221.242	218.47	248.266	242.949	253.491
	1.84373	169.167		0.122956	500.3				0.780728		282.211	290.774	306.296	277.408	289.803	290.077	292.408	291.616	274.314	282.329	298.406	287.128	273.15	284.119	275.021	283.075	275.792	276.041	274.984	270.006	275.308		248.919	263.539	260.591	257.564	276.542	264.462	263.92	268.263	251.234	262.354	260.376	265.873	221.033	218.297	248.061	241.084	253.289
	1.86675	168.154		0.123098	500.3				0.789769		279.243	290.72	306.202	275.725	284.562	284.762	287.681	286.384	271.783	280.582	292.016	280.779	270.573	279.907	272.041	278.175	272.901	273.531	271.905	268.096	273.963		247.271	263.403	260.457	257.385	276.391	264.345	263.77	268.079	251.037	262.196	258.155	265.247	220.818	218.124	247.837	239.117	252.488
	1.89006	167.082		0.12324	500.3				0.798914		276.639	290.667	299.881	270.701	279.35	279.908	283.077	280.63	268.091	276.133	287.366	276.052	268.05	276.217	268.183	275.158	270.435	270.73	268.412	264.04	271.084		245.788	263.269	260.352	257.208	276.018	264.199	263.287	267.895	250.842	262.027	255	263.362	220.604	217.951	247.23	235.621	250.899
	1.91366	166.034		0.123381	500.3				0.808165		274.278	290.616	293.491	265.122	276.218	276.089	279.242	277.2	264.539	270.93	284.276	272.405	266.193	274.145	264.618	273.022	268.112	267.769	265.55	260.774	267.446		244.552	263.133	258.802	257.032	274.113	264.089	261.886	267.746	250.649	261.846	252.178	260.826	220.387	217.746	246.364	232.665	249.39
	1.93755	165.003		0.123524	500.3				0.817523		272.131	290.566	290.62	260.583	274.194	272.576	275.951	274.774	261.178	266.449	281.843	268.41	264.427	272.251	261.771	271.331	264.912	264.786	263.354	257.956	263.627		243.246	263	252.396	256.769	271.323	263.981	259.736	267.196	250.451	261.462	250.502	257.326	220.16	217.48	245.013	229.671	247.817
	1.96175	163.987		0.123666	500.3				0.82699		270.19	290.508	288.249	257.504	272.087	269.777	272.933	272.391	257.689	262.742	279.562	265.569	261.991	269.536	259.426	269.831	261.591	262.001	261.044	255.49	260.101		242.166	262.864	247.259	256.24	268.464	263.432	257.447	264.735	250.229	260.765	249.715	254.448	219.939	217.184	243.595	227.729	246.599
	1.98624	162.981		0.123808	500.3				0.836566		268.437	290.453	286.319	255.088	269.4	268.007	270.385	269.716	254.636	259.967	277.512	264.098	258.87	266.494	257.385	268.414	259.128	259.49	258.626	252.42	257.069		241.144	262.731	245.662	255.369	265.83	261.969	255.269	261.094	249.835	259.579	249.087	252.207	219.717	216.819	242.014	226.51	245.467
	2.01104	161.982		0.123951	500.3				0.846253		266.868	290.402	283.654	253.102	267.194	267.161	268.571	267.708	252.455	258.077	275.606	263.185	255.552	263.921	255.572	267.033	257.245	257.288	256.448	249.121	254.588		240.16	262.597	245.556	254.22	263.516	258.685	253.133	257.874	249.206	257.765	248.396	250.792	219.498	216.477	240.346	225.733	244.103
	2.03615	160.991		0.124094	500.3				0.856052		265.493	290.349	281.394	251.509	265.421	266.758	267.397	266.475	250.95	256.796	274.025	262.623	252.589	261.943	253.912	265.811	255.773	255.409	254.66	246.739	252.704		239.204	262.464	245.447	252.775	261.441	253.963	251.047	255.354	248.292	255.418	247.679	250.358	219.277	216.156	238.656	225.075	242.875
	2.06158	160.011		0.124237	500.3				0.865964		264.32	290.297	280.034	250.405	263.979	266.456	266.626	265.454	249.773	255.905	272.962	262.26	250.178	260.446	252.402	264.695	254.502	253.875	253.106	244.716	251.33		238.275	262.334	245.297	251.138	259.452	248.911	249.108	253.187	246.982	252.777	246.972	250.244	219.051	215.866	236.995	224.521	241.79
	2.08732	159.037		0.12438	500.3				0.875992		263.34	290.245	279.304	249.747	262.875	266.2	266.045	264.692	248.835	255.23	272.346	261.959	248.352	259.3	251.099	263.669	253.338	252.655	251.73	243.436	250.269		237.377	262.199	245.194	249.297	257.426	244.091	247.405	251.303	245.308	249.946	246.332	250.14	218.832	215.577	235.405	224.058	240.918
	2.11338	158.068		0.124523	500.3				0.886135		262.524	290.196	279.013	249.357	262.118	265.939	265.605	264.108	248.064	254.672	271.952	261.717	247.023	258.406	250.015	262.723	252.256	251.688	250.549	242.582	249.416		236.591	262.065	245.087	246.997	255.401	239.644	246.007	249.617	243.582	247.053	245.818	250.03	218.617	215.25	234.136	223.693	240.288
	2.13977	157.106		0.124667	500.3				0.896396		261.834	290.14	278.667	249.08	261.576	265.72	265.23	263.642	247.401	254.224	271.624	261.495	246.094	257.728	249.159	261.797	251.31	250.913	249.591	241.877	248.691		235.722	261.931	245.011	244.307	253.278	235.889	244.86	247.798	241.563	244.104	245.434	249.884	218.395	214.897	232.783	223.338	239.678
	2.16649	156.15		0.12481	500.3				0.906776		261.238	290.087	278.279	248.829	261.172	265.455	264.914	263.254	246.811	253.876	271.358	261.269	245.458	257.249	248.492	260.901	250.498	250.28	248.836	241.296	248.062		234.936	261.802	244.923	241.46	251.251	233.424	243.792	245.766	239.423	241.478	245.141	249.589	218.156	214.498	231.797	223.028	239.166
	2.19354	155.198		0.124954	500.3				0.917276		239.317	290.035	278.017	226.217	260.888	242.325	264.639	263.009	225.931	253.618	271.119	238.275	224.399	256.866	228.321	240.663	230.099	229.678	228.556	220.461	247.501		224.906	261.671	244.782	233.825	249.236	217.205	242.692	243.503	234.51	239.071	244.887	236.998	217.88	214.072	222.654	211.081	230.496
	2.22093	154.254		0.125098	500.3				0.927897		234.452	289.984	277.769	224.299	236.628	240.423	240.658	239.002	221.995	229.505	270.752	236.562	220.619	232.508	223.813	235.14	225.018	225.158	223.769	216.621	223.078		209.93	261.539	244.638	212.878	223.503	207.942	218.206	217.229	212.167	213.61	244.557	223.998	195.578	192.06	207.774	199.937	215.74
	2.24866	153.326		0.125242	500.3				0.938642		233.184	289.93	277.596	224.122	235.586	239.058	239.249	238.267	221.427	228.83	244.897	235.454	219.861	231.485	223.086	233.233	223.917	224.242	222.861	216.285	222.531		208.803	261.404	244.479	210.232	221.84	207.728	216.995	214.887	209.964	211.665	220.682	221.633	195.279	191.524	207.206	199.666	215.26
	2.27674	152.406		0.125386	500.3				0.949511		232.088	284.687	252.592	223.721	233.922	237.539	237.833	236.412	220.491	228.171	242.939	233.696	218.986	230.031	222.056	231.439	222.772	223.267	221.744	215.721	221.774		207.722	260.674	221.023	207.815	220.611	207.534	215.729	212.903	207.854	209.972	219.615	219.089	194.988	191.109	206.79	199.33	214.732
	2.30517	151.489		0.125531	500.3				0.960506		231.113	275.529	249.78	222.725	232.268	236.036	236.507	234.589	219.304	227.021	241.509	232.024	218.094	228.651	220.801	230.077	221.636	222.276	220.532	214.465	220.795		206.829	257.676	220.807	205.597	219.875	207.36	214.393	211.545	205.945	208.491	218.341	216.489	194.548	190.737	206.415	198.615	214.126
	2.33395	150.578		0.125675	500.3				0.971628		230.228	269.008	247.872	221.257	231.028	234.664	235.272	233.344	218.044	225.592	240.451	230.772	217.272	227.632	219.482	229.033	220.676	221.269	219.332	213.119	219.686		205.822	254.238	220.192	203.664	219.292	207.194	212.869	210.768	203.802	207.258	217.013	213.825	193.757	190.408	205.919	197.51	213.327
	2.36309	149.672		0.12582	500.3				0.982879		229.412	264.627	246.91	219.722	230.093	233.48	234.203	232.399	216.851	224.132	239.59	229.82	216.589	226.894	218.209	228.187	219.766	220.256	218.257	211.966	218.513		204.986	251.511	217.809	202.043	218.553	207.037	211.125	210.388	201.995	206.197	215.947	211.315	192.868	190.055	205.432	196.558	212.622
	2.3926	148.771		0.125965	500.3				0.99426		228.653	261.85	246.037	218.222	229.361	232.485	233.254	231.613	215.771	222.805	238.879	228.776	216.016	226.268	217.05	227.451	218.866	219.24	217.363	210.933	217.317		204.037	249.065	213.285	200.717	217.784	206.858	209.223	210.197	199.913	205.4	214.921	208.767	191.546	189.525	204.817	195.393	211.751
	2.42247	147.875		0.12611	500.3				1.00577		227.946	260.267	245.274	216.899	228.788	231.468	232.345	230.952	214.741	221.624	238.224	227.632	215.449	225.606	216.035	226.767	217.867	218.238	216.597	209.948	216.141		203.238	246.616	207.844	199.682	216.925	206.664	207.259	209.865	198.168	204.723	214.105	206.618	190.367	188.87	204.244	194.511	211.051
	2.45272	146.984		0.126255	500.3				1.01742		227.288	259.336	244.647	215.865	228.236	230.518	231.482	230.261	213.692	220.571	237.585	226.658	214.81	224.827	215.14	226.138	216.791	217.277	215.855	209.003	215.037		202.451	243.849	202.81	198.919	216.064	206.468	205.465	209.152	196.52	204.134	213.308	204.795	189.113	188.113	203.638	193.681	210.363
	2.48335	146.098		0.126401	500.3				1.0292		226.591	258.753	244.141	215.015	227.534	229.733	230.692	229.444	212.657	219.657	236.979	225.945	214.058	223.938	214.332	225.546	215.835	216.368	215.1	208.138	214.019		201.576	241.305	199.436	198.36	215.225	206.145	203.96	208.171	194.938	203.531	212.452	203.386	187.749	187.201	203.003	192.919	209.666
	2.51436	145.216		0.126546	500.3				1.04112		225.237	258.368	243.449	214.273	226.758	229.09	229.982	228.645	211.693	218.887	236.399	225.436	213.202	223.027	213.6	224.991	215.043	215.493	214.343	207.314	213.099		200.444	238.992	197.741	197.915	214.428	205.684	202.802	207.082	193.433	202.886	211.468	202.227	186.123	186.08	202.217	192.162	208.78
	2.54575	144.346		0.126692	500.3				1.05317		223.912	258.086	242.654	213.575	226.088	228.376	229.332	227.977	210.845	218.246	235.615	224.939	212.17	222.112	212.905	224.187	214.117	214.527	213.516	206.367	212.272		199.476	236.977	196.977	197.492	213.692	205.083	201.88	206.037	192.24	202.226	210.26	201.486	184.917	184.779	201.588	191.653	207.912
	2.57754	143.484		0.126838	500.3				1.06537		222.72	257.86	241.947	212.909	225.219	227.328	228.25	227.371	210.109	217.636	234.098	224.172	210.941	220.918	212.115	222.742	213.04	213.455	212.552	205.365	211.504		198.519	235.23	196.802	197.037	213.007	204.197	201.117	205.111	191.172	201.541	208.742	200.968	183.634	183.401	200.964	191.176	206.834
	2.60972	142.626		0.126984	500.3				1.07771		221.634	257.672	241.139	212.247	223.753	226.136	226.92	226.073	209.303	216.942	232.294	222.972	209.634	219.503	211.189	221.148	212.032	212.359	211.494	204.558	210.695		197.523	233.809	196.659	196.562	212.366	203.064	200.446	204.334	190.21	200.808	206.975	200.541	182.202	181.992	200.249	190.677	205.563
	2.64231	141.772		0.127131	500.3				1.09018		220.632	257.509	239.095	211.449	222.054	224.955	225.65	224.223	208.365	216.075	230.783	221.546	208.33	218.076	210.111	219.758	211.033	211.284	210.388	203.595	209.823		196.542	232.592	196.567	196.051	211.741	201.771	199.809	203.605	189.382	200.042	205.14	200.241	180.75	180.582	199.521	190.061	204.221
	2.6753	140.923		0.127277	500.3				1.10281		219.702	257.367	237.09	210.42	220.578	223.825	224.481	222.642	207.319	214.983	229.642	220.222	207.077	216.799	208.931	218.63	210.054	210.244	209.256	202.298	208.883		195.659	231.611	196.416	195.508	211.081	200.383	199.174	202.938	188.68	199.272	203.136	199.959	179.193	179.19	198.778	189.245	202.967
	2.70871	140.078		0.127424	500.3				1.11558		218.839	257.24	235.823	209.16	219.354	222.799	223.392	221.445	206.229	213.761	228.732	219.121	205.915	215.772	207.724	217.691	209.183	209.244	208.131	200.857	207.894		194.811	230.779	195.905	194.959	210.329	199.011	198.501	202.345	188.003	198.484	201.009	199.507	177.906	177.877	198.119	188.163	201.961
	2.74253	139.238		0.12757	500.3				1.1285		218.034	257.12	235.015	207.856	218.351	221.845	222.412	220.491	205.161	212.518	227.963	218.234	204.875	214.949	206.549	216.878	208.368	208.284	207.052	199.515	206.875		193.944	230.065	194.992	194.38	209.416	197.745	197.793	201.728	187.318	197.683	199.147	199.046	176.085	176.521	197.318	187.214	200.954
	2.77677	138.402		0.127717	500.3				1.14156		217.28	257.007	234.395	206.544	217.485	220.992	221.556	219.667	204.135	211.312	227.303	217.444	203.97	214.263	205.433	216.139	207.587	207.366	206.057	198.481	205.851		193.123	229.477	193.63	193.765	208.352	196.451	197.031	201.196	186.703	196.819	197.33	198.36	174.718	175.295	196.585	186.071	200.103
	2.81144	137.571		0.127865	500.3				1.15478		216.571	256.905	233.73	205.28	216.754	220.245	220.773	218.957	203.179	210.209	226.697	216.664	203.195	213.646	204.401	215.465	206.803	206.483	205.172	197.619	204.842		192.346	229.028	192.273	193.096	207.252	195.23	196.272	200.623	186.098	195.958	195.862	197.75	173.201	174.081	195.815	185.161	199.364
	2.84655	136.745		0.128012	500.3				1.16815		215.795	256.812	233.156	204.097	216.152	219.486	220.016	218.339	202.28	209.208	226.122	215.801	202.509	213.051	203.484	214.833	206.003	205.632	204.392	196.801	203.85		191.388	228.648	190.985	192.355	206.112	194.095	195.486	200.087	185.441	195.056	194.524	196.908	171.406	172.987	194.907	184.052	198.519
	2.88209	135.923		0.128159	500.3				1.18168		214.612	256.725	232.664	203.002	215.639	218.698	219.29	217.763	201.411	208.274	225.581	214.925	201.872	212.448	202.657	214.219	205.132	204.806	203.683	196.05	202.896		190.402	228.314	190.041	191.567	204.993	193.098	194.702	199.334	184.863	194.195	193.508	196.211	170.021	171.974	194.138	183.234	197.915
	2.91808	135.106		0.128307	500.3				1.19536		213.44	256.646	232.226	202.076	215.124	217.932	218.582	217.172	200.549	207.42	224.926	214.096	201.222	211.765	201.904	213.569	204.166	203.954	202.978	195.391	201.995		189.508	228	189.247	190.734	203.872	192.136	193.934	198.428	184.274	193.329	192.602	195.535	168.653	171.014	193.342	182.454	197.343
	2.95452	134.294		0.128455	500.3				1.20921		212.352	256.567	231.814	201.319	214.494	216.965	217.692	216.541	199.694	206.624	223.889	213.255	200.477	210.872	201.179	212.587	203.055	203.044	202.204	194.773	201.134		188.617	227.695	188.985	189.879	202.762	191.335	193.195	197.359	183.668	192.467	191.546	194.844	167.317	170.165	192.528	181.72	196.794
	2.99141	133.487		0.128603	500.3				1.22321		211.345	256.487	231.242	200.652	213.478	215.858	216.511	215.716	198.846	205.824	222.539	212.327	199.613	209.747	200.422	211.338	201.908	202.102	201.345	194.191	200.286		187.733	227.387	188.811	189.016	201.708	190.638	192.428	196.205	183.047	191.6	190.602	194.173	165.998	169.419	191.695	181.035	196.259
	3.02876	132.69		0.128751	500.3				1.23737		210.403	256.413	229.868	200.039	212.185	214.716	215.256	214.406	197.938	205.009	221.134	211.207	198.658	208.493	199.616	210.04	200.819	201.16	200.417	193.684	199.421		186.81	227.078	188.614	188.118	200.67	190.021	191.702	194.937	182.346	190.726	189.643	193.493	164.565	168.768	190.782	180.381	195.719
	3.06658	131.896		0.128899	500.3				1.2517		209.517	256.342	227.704	199.416	210.789	213.626	214.062	212.77	196.966	204.172	219.86	209.958	197.637	207.218	198.748	208.824	199.796	200.231	199.445	193.083	198.531		185.997	226.763	188.458	187.226	199.694	189.473	190.975	193.679	181.738	189.849	188.666	192.839	163.552	168.194	190.017	179.83	195.237
	3.10487	131.106		0.129048	500.3				1.26619		208.678	256.124	225.905	198.697	209.494	212.611	212.957	211.287	195.961	203.262	218.763	208.735	196.58	206.01	197.84	207.749	198.836	199.324	198.461	192.15	197.62		185.143	226.424	188.282	186.299	198.78	188.949	190.232	192.485	181.054	188.968	187.686	192.137	162.419	167.695	189.173	179.206	194.622
	3.14364	130.32		0.129196	500.3				1.28086		207.883	253.683	224.653	197.853	208.355	211.664	211.93	210.087	194.954	202.287	217.818	207.624	195.514	204.912	196.908	206.806	197.959	198.439	197.474	191.036	196.696		184.298	225.901	188.034	185.378	197.888	188.375	189.504	191.298	180.348	188.084	186.715	191.314	161.363	167.25	188.319	178.42	193.923
	3.18289	129.539		0.129345	500.3				1.29569		207.128	250.034	223.759	196.854	207.352	210.751	210.995	209.128	193.972	201.289	216.973	206.656	194.468	203.968	195.977	205.966	197.177	197.576	196.501	189.946	195.769		183.461	224.963	187.635	184.452	197.041	187.644	188.727	190.203	179.619	187.182	185.865	190.331	160.36	166.856	187.439	177.551	193.209
	3.22263	128.763		0.129494	500.3				1.31069		206.408	246.777	223.052	195.779	206.5	209.895	210.145	208.325	193.032	200.299	216.19	205.821	193.473	203.153	195.064	205.212	196.441	196.735	195.565	188.874	194.85		182.703	223.659	186.873	183.546	196.166	186.9	187.902	189.207	178.88	186.286	185.054	189.443	159.365	166.497	186.568	176.886	192.575
	3.26287	127.994		0.129643	500.3				1.32587		205.676	243.947	222.461	194.715	205.75	209.102	209.386	207.58	192.132	199.337	215.474	205.109	192.543	202.439	194.174	204.529	195.72	195.918	194.672	187.851	193.956		181.868	222.169	185.875	182.665	195.239	186.054	187.048	188.282	178.214	185.388	184.209	188.464	158.436	166.152	185.796	176.041	191.939
	3.30361	127.23		0.129793	500.3				1.34122		204.676	241.534	221.943	193.677	205.053	208.352	208.705	206.89	191.277	198.415	214.837	204.473	191.678	201.804	193.308	203.901	195.052	195.122	193.828	186.859	193.09		180.978	220.697	184.778	181.78	194.362	185.136	186.151	187.459	177.534	184.522	183.48	187.46	157.738	165.725	184.981	175.186	191.249
	3.34486	126.408		0.129942	500.3				1.35675		203.638	239.522	221.411	192.675	204.395	207.676	208.068	206.24	190.472	197.564	214.227	203.879	190.884	201.222	192.475	203.317	194.4	194.331	193.032	185.915	192.251		180.091	219.4	183.781	180.913	193.476	184.208	185.255	186.675	176.728	183.658	182.882	186.412	156.752	165.245	183.975	174.299	190.508
	3.38663	125.582		0.130092	500.3				1.37246		202.643	237.811	220.886	191.718	203.78	207.017	207.421	205.661	189.716	196.768	213.487	203.294	190.12	200.624	191.677	202.692	193.692	193.52	192.27	185.016	191.437		179.334	218.197	182.932	180.09	192.609	183.262	184.335	185.974	176.106	182.781	182.292	185.54	156.068	164.794	183.279	173.727	190.019
	3.42891	124.779		0.130242	500.3				1.38835		201.703	236.374	220.389	190.819	203.174	206.218	206.636	205.143	189	196.002	212.559	202.617	189.357	199.939	190.898	201.906	192.874	192.678	191.517	184.186	190.645		178.391	217.071	181.783	179.246	191.762	182.298	183.447	185.301	175.253	181.944	181.585	184.475	155.076	164.219	182.165	172.877	189.304
	3.47173	123.99		0.130392	500.3				1.40443		200.817	235.169	219.876	189.984	202.463	205.272	205.702	204.606	188.31	195.234	211.492	201.808	188.591	199.143	190.113	200.973	191.99	191.819	190.758	183.461	189.865		177.667	216.014	181.023	178.465	190.91	181.472	182.534	184.613	174.54	181.059	181.097	183.615	154.151	163.677	181.26	172.298	188.778
	3.51508	123.218		0.130542	500.3				1.42069		199.979	234.17	219.048	189.234	201.636	204.26	204.716	203.848	187.615	194.456	210.392	200.87	187.82	198.254	189.319	199.962	191.065	190.957	189.985	182.799	189.077		176.803	214.974	180.053	177.65	190.081	180.566	181.648	183.951	173.718	180.25	180.434	182.561	153.352	163.061	180.21	171.53	188.119
	3.55897	122.454		0.130692	500.3				1.43714		199.181	233.36	217.833	188.553	200.688	203.236	203.74	202.82	186.872	193.669	209.341	199.817	187.042	197.296	188.515	198.949	190.117	190.104	189.193	182.128	188.278		176.284	213.933	179.332	177.043	189.455	179.983	181.021	183.403	173.12	179.619	179.971	181.852	152.677	162.575	179.442	171.03	187.65
	3.60341	121.699		0.130843	500.3				1.45378		198.42	232.707	216.486	187.922	199.665	202.244	202.787	201.664	186.074	192.866	208.389	198.723	186.261	196.297	187.696	197.986	189.166	189.267	188.383	181.499	187.473		175.558	212.888	178.767	176.262	188.629	179.11	180.117	182.725	172.427	178.773	179.494	180.982	151.961	161.983	178.635	170.522	187.171
	3.6484	120.954		0.130994	500.3				1.47062		197.693	232.176	215.264	187.307	198.624	201.276	201.866	200.488	185.243	192.041	207.535	197.641	185.478	195.306	186.869	197.089	188.22	188.448	187.56	180.857	186.656		174.782	211.873	177.918	175.481	187.832	178.253	179.278	181.944	171.549	177.956	178.767	180.126	150.877	161.204	177.44	169.926	186.521
	3.69396	120.214		0.131144	500.3				1.48765		196.996	231.737	214.217	186.651	197.619	200.339	200.987	199.393	184.385	191.186	206.759	196.615	184.69	194.326	186.043	196.255	187.305	187.645	186.732	180.165	185.837		174.008	210.825	176.998	174.711	187.04	177.396	178.451	181.182	170.779	177.15	178.252	179.13	150.154	160.523	176.49	169.174	185.837
	3.74008	119.48		0.131296	500.3				1.50487		196.317	231.316	213.324	185.949	196.65	199.456	200.147	198.399	183.52	190.32	206.043	195.675	183.905	193.389	185.22	195.482	186.453	186.861	185.902	179.449	185.022		173.379	209.718	175.883	173.943	186.271	176.594	177.626	180.405	170.083	176.348	177.726	178.342	149.443	159.821	175.645	168.57	185.262
	3.78678	118.751		0.131447	500.3				1.5223		195.487	230.52	212.51	185.197	195.761	198.609	199.347	197.506	182.648	189.463	205.376	194.823	183.126	192.52	184.411	194.764	185.665	186.096	185.072	178.718	184.212		172.613	208.575	174.8	173.194	185.543	175.794	176.861	179.603	169.306	175.577	177.068	177.581	148.458	158.92	174.593	167.878	184.55
	3.83406	118.028		0.131598	500.3				1.53993		194.591	207.756	211.791	184.383	194.953	197.827	198.583	196.711	181.784	188.614	204.732	194.08	182.357	191.715	183.614	194.086	184.935	185.344	184.254	177.946	183.411		171.77	186.952	173.65	172.417	184.75	174.922	176.095	178.758	168.444	174.806	176.425	176.833	147.66	158.122	173.506	167.187	183.834
	3.88194	117.309		0.13175	500.3				1.55776		193.707	206.552	211.138	183.545	194.229	197.108	197.868	195.996	180.939	187.8	204.058	193.418	181.595	190.979	182.834	193.435	184.24	184.6	183.442	177.12	182.623		171.014	185.761	172.078	171.64	183.991	174.143	175.286	178.012	167.65	174.059	175.866	175.987	146.963	157.324	172.498	166.45	183.112
	3.93041	116.596		0.131902	500.3				1.5758		192.852	205.455	210.579	182.706	193.566	196.408	197.169	195.341	180.123	187.015	203.314	192.797	180.835	190.269	182.069	192.784	183.536	183.851	182.642	176.282	181.846		170.254	184.604	170.826	170.886	183.185	173.318	174.528	177.195	166.912	173.272	175.273	175.147	146.268	156.512	171.571	165.592	182.349
	3.97949	115.89		0.132054	500.3				1.59404		192.032	204.473	210.091	181.884	192.912	195.71	196.433	194.743	179.34	186.244	202.484	192.206	180.072	189.564	181.319	192.07	182.776	183.093	181.852	175.45	181.085		169.566	183.45	169.698	170.146	182.358	172.544	173.687	176.45	166.182	172.531	174.665	174.462	145.595	155.656	170.67	164.958	181.652
	4.02918	115.188		0.132206	500.3				1.6125		191.246	203.575	209.552	181.078	192.209	194.986	195.649	194.187	178.6	185.481	201.588	191.634	179.308	188.845	180.571	191.284	182.005	182.328	181.072	174.632	180.341		168.883	182.305	168.653	169.413	181.537	171.785	172.93	175.619	165.446	171.778	174.03	173.792	144.929	154.713	169.765	164.337	180.94
	4.07949	114.491		0.132358	500.3				1.63117		185.175	202.763	208.867	179.59	191.45	189.307	194.834	193.603	176.51	184.731	200.664	186.282	176.463	188.117	177.894	185.146	178.515	179.224	177.911	173.16	179.607		166.179	181.193	167.665	168.708	180.738	171.004	172.175	174.892	164.706	171.039	173.384	172.956	144.281	153.775	168.853	163.377	179.951
	4.13042	113.798		0.13251	500.3				1.65006		177.118	202.032	207.994	165.363	183.287	178.357	186.718	185.176	164.558	178.524	196.285	175.397	166.441	180.815	167.377	177.602	168.762	168.819	167.961	161.188	172.287		162.314	180.141	166.754	166.409	179.209	165.902	170.828	174.163	163.359	170.306	171.779	164.435	143.643	152.833	163.854	155.639	174.815
	4.182	113.11		0.132663	500.3				1.66917		173.713	201.374	206.995	163.045	175.293	176.906	178.246	177.352	161.327	168.544	185.247	173.894	161.524	172.37	163.348	173.535	164.807	164.88	163.644	157.28	164.211		159.15	179.157	165.918	156.609	169.796	153.54	162.79	165.436	155.879	164.452	165.441	162.221	143.019	151.418	159.212	154.375	172.332
	4.23422	112.427		0.132816	500.3				1.6885		172.488	200.778	192.955	162.064	173.38	176.04	176.603	175.548	160.016	166.898	182.556	172.969	160.524	170.236	161.793	171.846	163.304	163.35	162.217	155.757	161.977		156.376	178.233	157.177	150.761	162.38	152.83	157.654	157.349	147.743	154.87	163.5	155.436	138.778	149.824	157.678	153.412	170.529
	4.28709	111.748		0.132969	500.3				1.70805		171.676	200.124	189.909	161.14	172.351	175.261	175.719	174.536	159.066	166.042	181.545	172.072	159.693	169.167	160.854	170.855	162.453	162.383	161.4	154.973	160.846		153.972	177.33	156.538	150.093	161.399	152.107	153.322	156.198	145.833	152.226	161.239	154.84	131.554	145.276	155.981	151.744	167.685
	4.34062	111.073		0.133122	500.3				1.72783		170.941	199.234	188.742	160.352	171.383	174.449	174.849	173.539	158.346	165.167	180.734	171.138	158.941	168.339	160.101	170.027	161.7	161.642	160.674	154.358	159.942		151.871	176.443	149.185	149.427	160.594	151.411	152.63	155.495	145.091	151.495	155.738	154.286	126.618	140.607	152.725	150.128	166.139
	4.39482	110.403		0.133275	500.3				1.74783		170.159	198.162	187.978	159.512	170.542	173.693	174.049	172.626	157.664	164.371	179.961	170.227	158.224	167.564	159.374	169.282	160.995	160.93	160.013	153.77	159.221		150.072	175.576	147.883	148.772	159.794	150.707	151.943	154.772	144.345	150.786	154.013	153.746	125.287	136.815	148.873	148.491	161.698
	4.44969	109.738		0.133429	500.3				1.76807		169.37	197.051	187.244	158.786	169.725	172.933	173.283	171.751	156.981	163.55	179.27	169.321	157.549	166.827	158.651	168.582	160.296	160.23	159.37	153.12	158.514		148.485	174.715	147.461	148.124	158.988	150.062	151.27	154.027	143.602	150.096	153.403	153.184	124.744	132.568	146.9	145.321	158.847
	4.50525	109.079		0.133583	500.3				1.78855		168.597	195.992	186.61	158.076	169.024	172.241	172.567	170.992	156.291	162.787	178.584	168.505	156.882	166.127	157.932	167.92	159.599	159.538	158.733	152.398	157.813		147.275	173.85	147.076	147.47	158.205	149.424	150.626	153.252	142.881	149.418	152.802	152.764	124.235	131.264	146.073	143.309	158.008
	4.56151	108.425		0.133737	500.3				1.80926		167.845	195.017	186	157.38	168.358	171.578	171.917	170.306	155.603	162.057	177.935	167.724	156.224	165.453	157.224	167.304	158.907	158.855	158.097	151.664	157.121		146.405	172.997	146.687	146.842	157.476	148.741	149.983	152.47	142.26	148.764	152.158	152.151	123.75	130.344	145.307	142.626	157.128
	4.61846	107.775		0.133891	500.3				1.83021		167.117	194.12	185.447	156.694	167.709	170.912	171.275	169.641	154.915	161.328	177.272	166.983	155.57	164.78	156.524	166.698	158.223	158.176	157.461	150.902	156.437		145.69	172.137	146.243	146.204	156.762	148.185	149.376	151.673	141.723	148.15	151.567	151.479	123.299	129.429	144.489	141.893	156.208
	4.67613	107.13		0.134045	500.3				1.8514		166.411	193.292	184.927	156.001	167.09	170.229	170.598	169.024	154.228	160.602	176.577	166.284	154.911	164.106	155.837	166.085	157.519	157.499	156.822	150.175	155.763		145.114	171.274	146.045	145.573	156.016	147.573	148.766	150.887	141.037	147.485	150.987	150.878	123.053	128.56	143.877	141.416	155.676
	4.73452	106.488		0.134199	500.3				1.87284		165.73	192.524	184.348	155.3	166.461	169.534	169.885	168.434	153.544	159.893	175.864	165.614	154.253	163.424	155.161	165.46	156.808	156.826	156.179	149.471	155.096		144.461	170.418	145.572	144.94	155.324	146.931	148.161	150.129	140.325	146.826	150.34	150.163	122.594	127.75	142.949	140.656	154.637
	4.79364	105.851		0.134354	500.3				1.89452		165.07	191.81	183.708	154.602	165.79	168.837	169.148	167.849	152.869	159.195	175.138	164.968	153.595	162.733	154.482	164.81	156.11	156.157	155.532	148.807	154.433		143.801	169.795	145.032	144.312	154.572	146.401	147.551	149.368	139.619	146.18	149.657	149.591	122.14	126.939	142.132	140.06	153.669
	4.85349	105.217		0.134509	500.3				1.91646		164.431	191.148	182.989	153.935	165.096	168.131	168.409	167.251	152.2	158.506	174.421	164.341	152.934	162.037	153.811	164.145	155.426	155.494	154.883	148.172	153.773		143.172	168.98	144.417	143.704	153.863	145.85	146.93	148.583	139.148	145.559	148.937	148.874	121.692	126.075	141.39	139.326	152.692
	4.91409	104.588		0.134664	500.3				1.93865		163.812	190.464	182.228	153.291	164.381	167.422	167.68	166.619	151.541	157.815	173.713	163.706	152.283	161.338	153.143	163.47	154.75	154.836	154.232	147.554	153.116		142.642	168.195	143.857	143.093	153.157	145.253	146.334	147.803	138.514	144.917	148.374	148.242	121.463	125.243	140.821	138.898	152.198
	4.97545	103.964		0.134819	500.3				1.9611		163.21	189.672	181.388	152.666	163.651	166.708	166.973	165.953	150.889	157.132	173.022	163.078	151.637	160.65	152.478	162.799	154.09	154.186	153.582	146.901	152.465		141.996	167.426	143.644	142.481	152.457	144.699	145.734	147.086	137.806	144.278	147.724	147.503	121.014	124.492	139.882	138.141	151.059
	5.03758	103.344		0.134974	500.3				1.98381		162.609	188.784	180.516	152.045	162.92	166.019	166.285	165.238	150.24	156.455	172.352	162.459	150.998	159.974	151.824	162.136	153.455	153.544	152.935	146.25	151.82		141.402	166.667	143.03	141.892	151.752	144.114	145.118	146.447	137.273	143.64	147.07	146.897	120.568	123.713	139.215	137.548	150.052
	5.10048	102.729		0.135129	500.3				2.00678		161.96	187.843	179.659	151.438	162.186	165.351	165.616	164.487	149.593	155.79	171.713	161.849	150.364	159.309	151.174	161.48	152.846	152.912	152.292	145.712	151.179		140.846	165.916	142.436	141.286	151.112	143.556	144.532	145.712	136.741	143.076	146.433	146.265	120.357	122.926	138.682	137.169	149.582
	5.16417	102.121		0.135285	500.3				2.03002		161.292	186.905	178.848	150.838	161.463	164.681	164.965	163.734	148.95	155.143	171.109	161.23	149.738	158.653	150.529	160.838	152.251	152.291	151.654	145.196	150.543		140.138	165.157	142.243	140.67	150.436	143.009	143.931	145.038	136.03	142.445	145.811	145.52	119.903	122.209	137.74	136.412	148.373
	5.22865	101.322		0.135441	500.3				2.05353		160.624	185.998	178.108	150.246	160.762	164.036	164.326	162.988	148.308	154.506	170.523	160.607	149.122	158.015	149.893	160.209	151.669	151.676	151.021	144.693	149.916		139.555	164.405	141.619	140.085	149.786	142.445	143.33	144.444	135.56	141.823	145.23	144.886	119.449	121.493	137.09	135.818	147.285
	5.29394	100.519		0.135597	500.3				2.0773		159.962	185.143	177.438	149.655	160.073	163.403	163.708	162.241	147.666	153.878	169.938	159.984	148.51	157.386	149.252	159.598	151.086	151.065	150.389	144.168	149.291		138.978	163.654	141.007	139.461	149.15	141.833	142.741	143.749	134.948	141.235	144.604	144.252	119.209	120.748	136.533	135.448	146.8
	5.36004	99.7734		0.135753	500.3				2.10136		159.314	184.341	176.833	149.075	159.409	162.793	163.104	161.522	147.036	153.25	169.344	159.357	147.912	156.769	148.624	159.009	150.51	150.462	149.768	143.607	148.666		138.315	162.894	140.798	138.838	148.521	141.26	142.146	143.156	134.261	140.597	144.045	143.594	118.713	120.062	135.696	134.795	145.536
	5.42697	99.0615		0.13591	500.3				2.12569		158.684	183.59	176.295	148.504	158.786	162.191	162.518	160.838	146.41	152.629	168.749	158.73	147.329	156.157	148.005	158.439	149.944	149.867	149.162	143.037	148.05		137.808	162.148	140.17	138.253	147.932	140.666	141.533	142.614	133.876	140.023	143.356	142.97	118.299	119.335	135.1	134.363	144.657
	5.49473	98.3862		0.136066	500.3				2.1503		158.072	182.882	175.788	147.934	158.189	161.602	161.932	160.206	145.8	152.014	168.146	158.119	146.744	155.558	147.4	157.883	149.36	149.278	148.567	142.452	147.445		137.175	161.391	139.729	137.651	147.312	140.144	140.951	142.01	133.148	139.383	142.681	142.26	117.995	118.665	134.335	133.754	143.774
	5.56334	97.7259		0.136223	500.3				2.1752		157.476	182.207	175.315	147.355	157.612	161.014	161.34	159.603	145.203	151.405	167.541	157.513	146.167	154.964	146.801	157.328	148.79	148.694	147.977	141.851	146.847		136.649	160.65	139.131	137.078	146.67	139.584	140.376	141.467	132.808	138.768	142.125	141.591	117.525	118.03	133.706	133.135	142.575
	5.6328	97.074		0.13638	500.3				2.20039		156.897	181.532	174.854	146.779	157.049	160.427	160.745	159.043	144.615	150.8	166.931	156.915	145.602	154.385	146.209	156.774	148.219	148.115	147.394	141.251	146.258		136.114	159.92	138.497	136.48	146.122	138.98	139.809	140.933	132.085	138.202	141.513	141.035	117.27	117.375	133.114	132.813	142.012
	5.70314	96.447		0.136537	500.3				2.22587		156.333	180.814	174.36	146.197	156.506	159.836	160.143	158.518	144.038	150.198	166.317	156.327	145.036	153.807	145.627	156.22	147.643	147.541	146.82	140.662	145.679		135.547	159.201	138.108	135.901	145.52	138.476	139.247	140.422	131.658	137.571	140.963	140.388	116.733	116.783	132.452	132.131	140.742
	5.77435	95.8282		0.136694	500.3				2.25165		155.784	180.049	173.838	145.61	155.955	159.234	159.54	158.007	143.476	149.602	165.712	155.748	144.475	153.237	145.05	155.655	147.074	146.973	146.251	140.073	145.105		135.057	158.492	137.516	135.302	144.961	137.87	138.667	139.881	131.018	137.021	140.35	139.849	116.518	116.148	131.893	131.823	140.225
	5.84645	95.2196		0.136852	500.3				2.27772		153.974	179.249	173.218	145.035	155.415	158.293	158.943	157.51	142.918	149.015	165.118	155.006	143.789	152.672	144.434	154.668	146.23	146.196	145.559	139.473	144.544		133.969	157.796	136.971	134.723	144.387	137.352	138.123	139.403	130.578	136.41	139.82	139.182	115.946	115.575	131.211	131.085	138.907
	5.91945	94.6157		0.137009	500.3				2.30409		151.673	178.433	172.614	143.139	154.07	154.651	157.342	156.382	140.937	148.186	163.996	151.279	141.855	151.009	142.173	151.37	144.094	144.177	143.269	137.751	143.647		132.778	157.11	136.43	134.136	143.805	136.721	137.531	138.858	129.952	135.866	139.023	138.234	115.725	114.958	130.596	129.969	138.004
	5.99336	94.0198		0.137167	500.3				2.33077		149.76	177.624	171.985	139.503	150.791	151.867	154.174	152.784	138.29	144.965	160.392	148.336	140.221	148.678	139.647	149.621	141.878	141.862	141.154	135.326	141.144		131.682	156.428	135.786	133.544	142.786	136.172	136.61	138.387	129.551	135.26	136.912	135.842	115.159	114.386	129.41	127.448	135.917
	6.0682	93.4295		0.137325	500.3				2.35776		148.122	176.835	167.814	137.377	148.956	150.06	151.744	150.754	135.893	142.008	158.347	146.615	137.904	146.671	137.834	148.193	139.744	139.777	139.177	133.061	138.489		130.626	155.743	134.688	132.564	140.632	134.706	134.768	136.964	128.776	134.491	135.348	133.893	114.908	113.722	127.963	126.364	134.72
	6.14397	92.8473		0.137483	500.3				2.38506		146.77	176.072	165.744	135.977	147.162	149.248	150.074	149.087	134.524	140.3	156.598	145.753	135.66	144.673	136.318	146.935	138.377	138.181	137.586	131.207	136.579		129.683	155.064	130.872	131.195	138.684	131.308	132.989	134.484	127.947	132.898	134.506	133.012	114.397	113.092	126.467	125.324	132.97
	6.22069	92.2727		0.137642	500.3				2.41268		145.708	175.343	163.728	135.152	145.912	148.516	149.127	148.063	133.556	139.275	155.4	145.04	134.284	143.384	135.135	145.829	137.207	137.062	136.332	130.083	135.388		128.733	154.393	130.41	129.299	137.025	128.032	131.369	132.81	126.194	130.771	133.552	132.543	114.065	112.451	125.074	124.878	132.016
	6.29836	91.7038		0.1378	500.3				2.44062		144.849	174.649	162.615	134.508	145.08	147.827	148.37	147.276	132.756	138.49	154.668	144.403	133.469	142.512	134.285	144.807	136.266	136.225	135.434	129.35	134.479		127.913	153.747	129.529	126.968	135.219	126.408	130.16	131.214	124.614	128.53	132.834	131.813	113.751	111.811	124.286	124.366	131.277
	6.377	91.1389		0.137959	500.3				2.46888		144.128	173.985	161.863	133.909	144.454	147.197	147.722	146.606	132.049	137.859	154.008	143.786	132.846	141.821	133.578	144.066	135.546	135.523	134.711	128.709	133.706		127.014	153.103	129.119	124.811	133.508	125.795	128.949	129.292	122.725	126.637	132.259	129.779	113.168	111.172	123.367	123.746	130.01
	6.45663	90.5781		0.138118	500.3				2.49747		143.49	173.334	161.198	133.34	143.885	146.63	147.152	146.008	131.415	137.281	153.402	143.227	132.282	141.17	132.912	143.41	134.868	134.872	134.046	128.078	133.021		126.138	152.471	128.487	123.095	132.488	125.216	127.677	127.845	121.036	125.238	131.616	127.953	112.537	110.545	122.825	123.248	129.385
	6.53725	90.0232		0.138277	500.3				2.52639		142.896	172.679	160.577	132.775	143.308	146.066	146.606	145.432	130.833	136.714	152.835	142.682	131.736	140.573	132.279	142.769	134.246	134.244	133.441	127.484	132.403		125.337	151.842	127.674	122.083	131.882	124.739	126.252	127.365	119.565	124.205	130.811	126.641	111.082	109.879	122.054	122.536	128.027
	6.61888	89.4744		0.138436	500.3				2.55564		142.333	172.007	160.012	132.222	142.749	145.519	146.067	144.836	130.277	136.155	152.277	142.141	131.203	140.007	131.68	142.189	133.691	133.647	132.886	126.929	131.824		124.56	151.209	125.704	121.493	131.369	124.176	125.122	126.903	118.138	123.52	129.906	126.072	109.975	108.823	121.395	122.133	127.133
	6.70152	88.9298		0.138596	500.3				2.58523		141.794	171.318	159.507	131.681	142.2	144.994	145.529	144.261	129.725	135.6	151.726	141.606	130.671	139.459	131.12	141.659	133.163	133.088	132.351	126.421	131.263		123.878	150.585	122.622	120.972	130.827	123.586	124.519	126.391	117.556	122.969	128.779	125.598	108.77	107.468	120.995	121.505	126.144
	6.7852	88.3895		0.138755	500.3				2.61517		141.275	170.615	159.007	131.163	141.637	144.465	144.999	143.695	129.176	135.053	151.182	141.071	130.152	138.939	130.588	141.145	132.651	132.56	131.827	125.915	130.709		123.116	149.968	121.905	120.443	130.276	123.092	123.958	125.956	116.985	122.436	127.424	124.998	107.096	106.149	120.179	120.724	124.852
	6.86992	87.8536		0.138915	500.3				2.64545		140.771	169.901	158.529	130.641	141.083	143.946	144.463	143.128	128.635	134.511	150.637	140.547	129.644	138.428	130.075	140.647	132.138	132.051	131.313	125.446	130.17		122.363	149.357	121.394	119.906	129.709	122.523	123.457	125.402	116.423	121.964	126.201	124.612	105.819	104.957	119.499	120.284	124.298
	6.9557	87.3221		0.139075	500.3				2.67609		140.269	169.187	158.054	130.151	140.546	143.429	143.924	142.569	128.124	133.981	150.098	140.026	129.147	137.923	129.578	140.15	131.643	131.555	130.805	124.998	129.656		121.695	148.752	120.458	119.396	129.172	121.973	122.956	124.943	116.128	121.454	125.195	124.008	104.58	104.111	118.742	119.433	123.364
	7.04255	86.7968		0.139236	500.3				2.70707		139.762	162.901	157.583	129.656	140.014	142.929	143.392	142.046	127.627	133.456	149.567	139.514	128.651	137.421	129.085	139.658	131.143	131.064	130.304	124.571	129.155		120.981	146.976	119.885	118.894	128.67	121.469	122.42	124.481	115.532	120.979	124.49	123.535	103.478	103.512	117.893	118.889	122.548
	7.13049	86.2764		0.139396	500.3				2.73842		139.251	155.624	157.116	129.151	139.482	142.427	142.861	141.509	127.132	132.939	149.041	139.003	128.153	136.925	128.593	139.167	130.66	130.578	129.809	124.148	128.665		120.33	142.696	119.234	118.355	128.138	120.962	121.935	123.965	115.043	120.52	124.011	123.167	102.802	102.78	117.068	118.507	122.032
	7.21953	85.7604		0.139556	500.3				2.77013		138.74	153.378	156.632	128.654	138.961	141.94	142.336	140.97	126.644	132.429	148.526	138.491	127.662	136.422	128.102	138.673	130.183	130.093	129.319	123.726	128.177		119.73	138.877	118.419	117.865	127.615	120.426	121.439	123.545	114.757	120.016	123.399	122.597	101.923	101.911	116.071	117.701	120.995
	7.30967	85.2489		0.139717	500.3				2.80221		138.234	152.371	156.114	128.145	138.442	141.456	141.816	140.439	126.162	131.92	148.012	137.992	127.178	135.918	127.62	138.184	129.71	129.615	128.836	123.315	127.693		119.072	135.666	117.857	117.363	127.131	119.96	120.906	123.1	114.207	119.568	122.991	122.122	101.195	100.908	115.06	117.134	119.94
	7.40094	84.7422		0.139878	500.3				2.83465		137.736	151.61	155.598	127.656	137.915	140.971	141.302	139.902	125.681	131.422	147.511	137.515	126.699	135.427	127.144	137.704	129.245	129.143	128.358	122.901	127.218		118.448	133.623	117.26	116.851	126.643	119.427	120.432	122.598	113.668	119.126	122.609	121.779	100.971	99.8435	114.24	116.722	119.074
	7.49335	84.2399		0.140039	500.3				2.86748		137.248	150.931	155.088	127.171	137.389	140.506	140.8	139.394	125.207	130.916	147.021	137.025	126.231	134.938	126.679	137.219	128.779	128.676	127.887	122.477	126.747		117.988	132.339	116.416	116.384	126.142	118.953	119.942	122.198	113.376	118.673	122.092	121.284	100.747	98.9014	113.576	116.093	117.944
	7.58692	82.8938		0.140201	500.3				2.90068		136.769	150.29	154.592	126.708	136.889	140.046	140.303	138.872	124.734	130.423	146.533	136.542	125.77	134.457	126.216	136.752	128.322	128.215	127.424	122.044	126.278		117.314	131.482	115.862	115.878	125.651	118.493	119.445	121.777	112.983	118.217	121.649	120.788	99.9995	98.0723	112.606	115.304	116.247
	7.68165	81.9634		0.140362	500.3				2.93427		136.298	149.673	154.095	126.237	136.388	139.59	139.813	138.37	124.273	129.936	146.057	136.069	125.311	133.99	125.755	136.286	127.874	127.761	126.962	121.616	125.82		116.723	130.667	115.4	115.384	125.203	117.973	118.975	121.307	112.316	117.792	121.22	120.398	99.7543	97.2962	111.844	114.748	115.298
	7.77757	81.0991		0.140524	500.3				2.96825		135.834	149.069	153.592	125.777	135.904	139.123	139.326	137.857	123.817	129.455	145.589	135.6	124.858	133.519	125.296	135.827	127.433	127.309	126.507	121.231	125.361		116.238	129.884	114.498	114.925	124.688	117.463	118.534	120.766	111.991	117.38	120.833	119.907	99.5621	96.7106	111.442	114.042	114.718
	7.87468	80.3598		0.140686	500.3				3.00262		135.375	148.468	153.104	125.316	135.422	138.676	138.851	137.347	123.361	128.987	145.123	135.123	124.406	133.058	124.844	135.373	126.985	126.859	126.055	120.854	124.906		115.717	129.112	113.924	114.469	124.14	117.025	118.03	120.341	111.718	116.88	120.276	119.403	99.0104	96.2804	110.774	113.02	113.802
	7.97301	79.6701		0.140848	500.3				3.03739		134.921	147.872	152.595	124.865	134.932	138.22	138.381	136.852	122.912	128.521	144.658	134.647	123.952	132.604	124.386	134.925	126.532	126.412	125.607	120.491	124.45		115.189	128.351	113.405	114.01	123.684	116.546	117.542	119.878	111.206	116.457	119.907	119.051	98.5311	95.8616	110.37	112.2	113.294
	8.07256	79.0038		0.14101	500.3				3.07256		133.666	147.275	152.082	124.406	134.454	137.698	137.92	136.351	122.462	128.059	144.199	134.157	123.47	132.147	123.931	134.378	126.013	125.889	125.122	120.112	123.998		114.358	127.753	112.888	113.507	123.216	116.119	117.096	119.459	110.609	116.047	119.517	118.708	98.3259	95.433	109.893	111.436	112.811
	8.17336	78.3798		0.141172	500.3				3.10814		132.474	146.679	151.585	123.946	133.836	136.253	137.143	135.796	121.892	127.552	143.353	132.945	122.653	131.378	123.205	132.787	125.021	125.024	124.282	119.754	123.518		113.64	127.21	112.185	113.074	122.775	115.598	116.664	118.979	110.329	115.653	118.907	118.201	98.1477	95.0626	109.607	110.728	112.444
	8.27542	77.7862		0.141335	500.3				3.14413		131.386	146.085	151.08	123.032	132.114	134.628	135.636	133.913	120.841	126.631	141.478	131.122	121.655	129.983	122.073	131.357	123.976	124.037	123.148	118.859	122.731		112.909	126.674	111.516	112.65	122.261	115.18	116.183	118.563	110.06	115.181	117.911	117.576	97.568	94.7182	108.957	109.738	111.438
	8.37875	77.2118		0.141498	500.3				3.18053		130.349	145.493	148.964	121.45	130.621	133.21	134.233	132.249	119.594	125.145	140.111	129.749	120.71	128.826	120.806	130.326	123.057	122.996	121.973	117.681	121.638		111.938	126.145	111.12	112.184	121.712	114.741	115.6	118.099	109.548	114.762	116.877	116.815	97.0785	94.3265	108.481	108.732	110.658
	8.48337	76.6482		0.141661	500.3				3.21736		129.339	144.914	147.38	119.831	129.541	132.027	133.008	131.084	118.42	123.594	139.045	128.493	119.913	127.998	119.636	129.461	122.112	121.931	120.984	116.682	120.413		111.293	125.619	110.109	111.695	120.808	114.293	114.855	117.674	108.954	114.349	115.931	115.889	96.8873	93.9128	107.837	107.717	109.901
	8.58929	76.0953		0.141824	500.3				3.25462		128.356	144.344	146.387	118.493	128.701	130.897	131.878	130.082	117.264	122.233	138.104	127.19	119.088	127.143	118.627	128.684	120.97	120.88	120.106	115.756	119.18		110.686	125.104	108.116	111.264	119.774	113.798	113.978	117.035	108.665	113.915	115.246	114.675	96.7057	93.5401	107.294	106.691	109.271
	8.69654	75.5565		0.141987	500.3				3.2923		127.408	143.786	145.492	117.437	127.762	129.954	130.815	129.069	116.108	121.056	137.194	126.216	118.129	126.116	117.719	127.953	119.92	119.884	119.2	114.896	118.014		110.109	124.591	106.568	110.758	118.711	113.299	113.048	116.039	108.375	113.306	114.583	113.663	96.1925	93.1869	106.46	105.844	108.423
	8.80513	75.0216		0.142151	500.3				3.33043		126.497	143.23	144.621	116.52	126.778	129.224	129.869	128.045	115.084	120.087	136.34	125.48	117.024	125.06	116.876	127.245	119.029	118.952	118.274	113.864	116.965		109.249	124.078	105.952	110.175	117.752	112.497	112.14	114.877	107.917	112.657	114.148	112.919	95.6941	92.8078	105.727	105.29	107.672
	8.91508	74.4997		0.142315	500.3				3.36899		125.618	142.676	143.585	115.699	125.945	128.663	129.087	127.207	114.263	119.307	135.513	124.881	115.929	124.141	116.085	126.545	118.266	118.099	117.418	112.883	116.047		108.642	123.568	105.624	109.479	116.882	111.224	111.296	113.794	107.223	111.885	113.618	112.29	95.4537	92.3705	104.914	104.724	106.951
	9.02639	73.9913		0.142479	500.3				3.408		124.787	142.12	142.789	114.966	125.173	128.195	128.432	126.529	113.566	118.651	134.767	124.363	114.928	123.354	115.331	125.886	117.582	117.324	116.659	112.073	115.273		108.14	123.059	105.068	108.772	115.974	109.788	110.48	112.751	106.709	111.009	113.186	111.983	95.231	92.0088	104.373	104.41	106.508
	9.1391	73.489		0.142643	500.3				3.44747		124.01	141.564	142.136	114.344	124.471	127.746	127.871	125.911	112.953	118.075	134.141	123.864	114.064	122.665	114.619	125.264	116.941	116.628	115.95	111.383	114.605		107.666	122.555	104.703	108.062	115.143	108.352	109.66	111.998	106.138	110.036	112.537	111.519	95.0516	91.6647	103.752	103.869	105.971
	9.25321	72.9904		0.142807	500.3				3.48739		123.274	141.017	141.671	113.832	123.835	127.319	127.344	125.341	112.386	117.529	133.592	123.384	113.326	122.044	113.967	124.664	116.331	116.005	115.291	110.825	114.006		107.11	122.052	104.011	107.288	114.272	107.008	108.939	111.228	105.541	109.08	112.079	111.099	94.508	91.3452	102.851	103.279	105.141
	9.36875	72.4961		0.142972	500.3				3.52777		122.584	140.48	141.239	113.355	123.292	126.897	126.864	124.846	111.855	117.023	133.078	122.928	112.703	121.491	113.371	124.085	115.738	115.435	114.676	110.32	113.451		106.366	121.56	103.773	106.443	113.416	105.759	108.266	110.383	104.782	108.099	111.668	110.782	94.0676	90.9585	102.327	102.955	104.699
	9.48574	72.0148		0.143136	500.3				3.56862		121.922	139.95	140.824	112.918	122.78	126.47	126.384	124.319	111.347	116.551	132.587	122.476	112.165	120.981	112.833	123.506	115.178	114.908	114.113	109.88	112.93		105.816	121.078	103.398	105.451	112.6	104.655	107.657	109.713	103.821	107.145	111.159	110.408	93.8331	90.5729	101.624	102.474	104.157
	9.60418	71.5376		0.143301	500.3				3.60994		121.286	139.427	140.444	112.483	122.31	126.057	125.933	123.872	110.865	116.108	132.081	122.029	111.69	120.517	112.326	122.949	114.663	114.413	113.598	109.413	112.428		105.335	120.6	102.964	104.486	111.742	103.936	107.077	108.759	103.113	106.275	110.844	110.055	93.5943	90.2237	101.179	102.196	103.78
	9.7241	71.0641		0.143466	500.3				3.65174		120.443	138.908	140.084	112.054	121.874	125.644	125.477	123.409	110.405	115.689	131.592	121.601	111.243	120.068	111.854	122.421	114.17	113.93	113.115	108.983	111.946		104.766	120.131	102.597	103.531	110.952	103.423	106.456	107.95	102.389	105.407	110.319	109.524	93.3737	89.8784	100.765	101.766	103.394
	9.84552	70.5944		0.143632	500.3				3.69403		119.603	138.392	139.723	111.645	121.46	125.093	125.024	123.01	109.934	115.265	131.023	121.116	110.759	119.583	111.368	121.764	113.634	113.392	112.601	108.568	111.478		104.151	119.659	102.004	102.593	110.145	103.058	105.855	107.055	101.645	104.618	109.892	108.756	92.8745	89.5339	100.094	101.224	102.714
	9.96845	70.129		0.143797	500.3				3.7368		118.826	137.879	139.357	111.225	120.87	124.385	124.341	122.443	109.451	114.81	130.167	120.432	110.225	118.951	110.824	120.952	113.037	112.816	112.024	108.133	110.991		103.578	119.2	101.72	101.687	109.468	102.746	105.214	106.243	100.871	103.883	109.445	108.017	92.4503	89.1758	99.724	100.932	102.285
	10.0929	69.6696		0.143963	500.3				3.78007		118.093	136.025	138.786	110.759	120.082	123.662	123.627	121.574	108.874	114.273	129.267	119.645	109.681	118.246	110.226	120.206	112.456	112.237	111.41	107.619	110.455		102.84	118.568	101.419	100.882	108.893	102.33	104.588	105.481	100	103.217	108.801	107.093	92.2041	88.78	99.3623	100.454	101.849
	10.2189	69.083		0.144129	500.3				3.82384		117.4	133.674	137.763	110.129	119.348	122.979	122.935	120.797	108.261	113.614	128.517	118.893	109.143	117.579	109.576	119.57	111.891	111.659	110.782	106.962	109.874		102.317	117.468	100.984	100.084	108.365	102.056	103.956	104.844	99.1907	102.583	108.112	106.246	91.8315	88.4516	98.8452	99.9368	101.292
	10.3465	68.3499		0.144295	500.3				3.86812		116.73	131.889	137.019	109.42	118.736	122.317	122.272	120.149	107.639	112.92	127.82	118.269	108.632	117.01	108.937	118.989	111.331	111.078	110.171	106.301	109.27		101.839	116.347	100.579	99.3645	107.891	101.708	103.295	104.382	98.5648	102.042	107.562	105.463	91.4481	88.1533	98.5378	99.4932	100.886
	10.4757	67.7154		0.144461	500.3				3.91291		116.083	130.547	136.46	108.701	118.205	121.714	121.646	119.579	107.038	112.228	127.169	117.672	108.153	116.486	108.32	118.459	110.808	110.498	109.589	105.724	108.656		101.293	115.371	99.4489	98.7134	107.373	101.374	102.554	104.02	97.8284	101.48	106.851	104.56	91.0425	87.8193	98.1723	98.9244	100.442
	10.6065	67.119		0.144627	500.3				3.95822		115.454	129.539	135.875	107.996	117.692	121.126	121.056	119.046	106.466	111.578	126.534	117.06	107.698	115.986	107.722	117.954	110.271	109.921	109.06	105.071	108.039		100.755	114.462	97.9613	98.1491	106.794	101.082	101.791	103.632	97.165	101.001	106.303	103.671	90.4272	87.4677	97.5432	98.2005	99.7508
	10.739	66.5747		0.144794	500.3				4.00405		114.842	128.764	135.399	107.371	117.226	120.557	120.469	118.54	105.905	110.957	125.905	116.445	107.233	115.47	107.173	117.45	109.697	109.346	108.547	104.519	107.432		100.259	113.536	96.5492	97.6505	106.257	100.78	101.053	103.167	96.5047	100.575	105.899	102.991	89.7876	87.0978	97.1512	97.7646	99.2894
	10.8731	66.0515		0.144961	500.3				4.05042		114.247	128.114	134.909	106.787	116.722	120.013	119.888	117.996	105.337	110.373	125.289	115.871	106.756	114.924	106.636	116.973	109.127	108.784	108.048	103.97	106.843		99.6444	112.559	95.3641	97.208	105.715	100.454	100.359	102.64	95.8094	100.132	105.341	102.292	89.3102	86.6366	96.7764	97.3151	98.8498
	11.0088	65.5395		0.145128	500.3				4.09732		113.614	127.532	134.355	106.275	116.201	119.474	119.326	117.461	104.78	109.835	124.668	115.371	106.251	114.353	106.127	116.507	108.589	108.237	107.547	103.454	106.276		99.1487	111.637	94.4727	96.7836	105.172	100.095	99.74	102.14	95.1499	99.6771	104.65	101.718	88.8424	86.1825	96.3037	96.775	98.3546
	11.1463	65.0548		0.145295	500.3				4.14477		112.855	126.992	133.852	105.778	115.681	118.987	118.785	116.923	104.248	109.321	124.066	114.923	105.73	113.794	105.642	116.044	108.083	107.7	107.038	102.931	105.734		98.6166	110.776	94.0181	96.3944	104.633	99.7421	99.1937	101.483	94.6086	99.2553	104.201	101.226	88.2949	85.7049	95.8048	96.3363	97.8149
	11.2855	64.5876		0.145462	500.3				4.19276		112.119	126.48	133.265	105.31	115.177	118.392	118.239	116.433	103.749	108.847	123.379	114.461	105.167	113.225	105.153	115.481	107.53	107.131	106.517	102.357	105.222		98.0648	109.973	93.7512	96.0142	104.153	99.2949	98.6853	100.965	94.124	98.8151	103.649	100.837	87.7423	85.1974	95.4712	96.0441	97.377
	11.4264	64.1319		0.14563	500.3				4.24131		111.425	125.984	132.746	104.848	114.602	117.761	117.58	115.924	103.276	108.368	122.513	113.937	104.559	112.569	104.643	114.797	106.967	106.548	105.961	101.805	104.717		97.5512	109.247	93.2523	95.649	103.662	98.8036	98.2111	100.471	93.6069	98.3173	102.892	100.352	87.2967	84.6637	95.0567	95.6146	96.8423
	11.5691	63.6834		0.145797	500.3				4.29042		110.761	125.503	132.011	104.385	113.872	117.122	116.892	115.222	102.779	107.868	121.612	113.276	103.929	111.891	104.1	114.088	106.397	105.962	105.392	101.25	104.198		97.0125	108.586	92.8824	95.2225	103.162	98.2591	97.7576	99.9782	93.1422	97.8631	102.119	99.9399	86.6756	84.1531	94.4755	95.0528	96.1145
	11.7135	63.2429		0.145965	500.3				4.3401		110.12	125.034	131.109	103.891	113.131	116.46	116.207	114.433	102.246	107.316	120.809	112.599	103.314	111.206	103.518	113.432	105.841	105.383	104.808	100.706	103.677		96.524	107.968	92.7115	94.8144	102.692	97.7187	97.3249	99.4723	92.7404	97.4185	101.467	99.6148	86.2441	83.6619	94.0407	94.6708	95.5729
	11.8598	62.8106		0.146134	500.3				4.39036		109.503	124.572	130.28	103.325	112.443	115.836	115.563	113.724	101.692	106.724	120.07	111.961	102.721	110.572	102.923	112.835	105.283	104.811	104.217	100.062	103.129		95.9412	107.39	92.4652	94.4338	102.251	97.1327	96.8688	99.0203	92.3238	96.9484	100.716	99.3179	85.6091	83.1419	93.701	94.2725	95.1004
	12.0079	62.382		0.146302	500.3				4.4412		108.903	124.114	129.597	102.712	111.821	115.231	114.921	113.121	101.141	106.1	119.403	111.391	102.138	110	102.323	112.28	104.772	104.253	103.635	99.3894	102.577		95.4902	106.849	91.9433	94.022	101.777	96.561	96.4022	98.6317	91.8632	96.4549	99.7139	98.7914	85.0987	82.6295	93.2929	93.6834	94.5907
	12.1578	61.9606		0.14647	500.3				4.49262		108.326	123.66	128.991	102.094	111.233	114.635	114.307	112.548	100.596	105.486	118.744	110.864	101.604	109.468	101.74	111.752	104.251	103.706	103.074	98.8461	102.026		95.0383	106.339	91.3827	93.5861	101.201	96.0306	95.95	98.1462	91.4246	95.9651	99.0461	98.3938	84.548	82.1469	92.7746	93.1001	94.0403
	12.3096	61.5466		0.146639	500.3				4.54465		107.769	123.215	128.503	101.478	110.679	114.109	113.729	112.05	100.079	104.879	118.128	110.349	101.105	108.97	101.185	111.237	103.755	103.171	102.535	98.217	101.483		94.5308	105.871	90.8775	93.1625	100.628	95.505	95.4874	97.7045	91.0715	95.5178	98.4643	97.9389	83.9278	81.6935	92.2654	92.5151	93.4595
	12.4633	61.1367		0.146808	500.3				4.59727		107.223	122.774	127.878	100.896	110.178	113.561	113.159	111.517	99.5583	104.306	117.544	109.858	100.644	108.483	100.648	110.736	103.243	102.649	102.027	97.5689	100.932		94.0007	105.418	90.4616	92.753	100.086	94.9709	95.0139	97.29	90.6818	95.0446	97.9191	97.5717	83.3629	81.2449	91.9071	92.1435	93.1059
	12.6189	60.7309		0.146977	500.3				4.6505		106.64	122.34	127.341	100.35	109.691	113.021	112.601	111.082	99.0685	103.757	116.944	109.314	100.195	108.006	100.146	110.261	102.754	102.135	101.548	97.0062	100.404		93.5546	104.983	89.7543	92.3189	99.5649	94.4384	94.53	96.8989	90.2542	94.5515	97.2555	97.0485	82.9243	80.7912	91.4929	91.6534	92.7108
	12.7765	60.3296		0.147147	500.3				4.70435		105.981	121.911	126.835	99.8459	109.236	112.489	112.038	110.62	98.5898	103.229	116.36	108.801	99.7512	107.518	99.6599	109.785	102.195	101.626	101.084	96.502	99.8875		93.079	104.564	89.1838	91.8618	98.9536	93.9888	94.0803	96.3975	89.8446	94.0606	96.6692	96.5648	82.3632	80.3857	91.0221	91.1003	92.2646
	12.936	59.9374		0.147316	500.3				4.75883		105.333	121.487	126.252	99.3816	108.757	111.936	111.499	110.161	98.0949	102.716	115.739	108.292	99.3027	107.01	99.1927	109.275	101.619	101.115	100.607	95.994	99.3754		92.6022	104.141	88.9366	91.4176	98.3809	93.5645	93.6248	95.8197	89.4633	93.6256	96.2724	96.1342	81.7994	80.0111	90.4963	90.6427	91.7854
	13.0976	59.5535		0.147486	500.3				4.81393		104.713	121.067	125.749	98.9325	108.243	111.304	110.871	109.707	97.614	102.234	115.02	107.782	98.8259	106.432	98.7256	108.678	101.034	100.584	100.117	95.5253	98.8806		92.1166	103.728	88.7573	90.9529	97.8497	93.152	93.1934	95.2955	89.1161	93.1891	95.8103	95.7011	81.3663	79.6554	90.1175	90.2394	91.4022
	13.2611	59.1738		0.147656	500.3				4.86968		104.119	120.65	125.122	98.5126	107.639	110.668	110.219	109.15	97.1355	101.729	114.221	107.251	98.3247	105.821	98.2541	108.033	100.44	100.048	99.6076	95.0726	98.3847		91.5319	103.329	88.4367	90.5233	97.3273	92.7323	92.7281	94.7356	88.7028	92.7015	95.3082	95.2416	80.8575	79.311	89.6831	89.7887	91.0409
	13.4267	58.0406		0.147826	500.3				4.92606		103.544	120.233	124.292	98.0978	106.974	109.993	109.538	108.487	96.6447	101.238	113.438	106.671	97.8004	105.174	97.7683	107.38	99.8731	99.5203	99.0823	94.5754	97.8943		91.152	102.905	88.0468	90.0538	96.7822	92.3654	92.3107	94.1024	88.2953	92.2154	94.7368	94.856	80.4733	78.9685	89.3373	89.51	90.7541
	13.5943	57.1011		0.147996	500.3				4.9831		102.988	119.827	123.285	97.6813	106.257	109.383	108.896	107.765	96.1352	100.738	112.708	106.068	97.2658	104.534	97.268	106.763	99.3227	98.9977	98.5561	94.1191	97.3958		90.6887	102.5	87.8733	89.5972	96.286	91.9896	91.8664	93.6165	87.906	91.791	94.1586	94.3679	79.961	78.6794	88.8448	88.9865	90.2487
	13.7641	56.2897		0.148166	500.3				5.04081		102.45	119.351	122.429	97.2427	105.6	108.792	108.275	107.142	95.6316	100.218	112.027	105.48	96.7301	103.922	96.775	106.163	98.7827	98.4858	98.0213	93.5941	96.8956		90.2433	102.093	87.6544	89.119	95.7891	91.6293	91.4463	93.0427	87.5198	91.3292	93.7329	93.9194	79.5812	78.4068	88.3434	88.5613	89.812
	13.9359	55.585		0.148337	500.3				5.09918		101.93	118.338	121.636	96.7643	105.017	108.186	107.678	106.568	95.1336	99.6861	111.375	104.939	96.2073	103.341	96.2674	105.63	98.2576	97.9795	97.4978	92.9672	96.3923		89.8498	101.638	87.3866	88.691	95.2717	91.2729	91.0057	92.4419	87.1171	90.8469	93.2847	93.4873	79.1415	78.1381	87.9944	88.1596	89.4522
	14.1099	54.9675		0.148508	500.3				5.15822		101.421	117.161	120.968	96.2609	104.421	107.615	107.092	106.007	94.6443	99.1395	110.754	104.417	95.682	102.808	95.7596	105.091	97.7588	97.4809	96.9826	92.3496	95.9019		89.3603	101.084	87.0721	88.254	94.8273	90.8622	90.5799	91.9467	86.7341	90.4123	92.791	93.0504	78.7298	77.8647	87.6368	87.8332	89.1091
	14.2861	54.387		0.148679	500.3				5.21795		100.924	116.084	120.384	95.7357	103.852	107.064	106.54	105.524	94.1552	98.6247	110.17	103.929	95.1822	102.296	95.2586	104.581	97.283	96.9928	96.4747	91.8336	95.4125		88.9396	100.464	86.6071	87.8149	94.3765	90.3701	90.1163	91.563	86.3279	89.9793	92.1615	92.4408	78.4314	77.6119	87.1963	87.2584	88.6393
	14.4645	53.8355		0.14885	500.3				5.27837		100.409	115.102	119.759	95.2157	103.357	106.534	105.996	105.065	93.6934	98.1056	109.598	103.473	94.6963	101.812	94.7645	104.096	96.8137	96.5106	95.9792	91.2773	94.9251		88.4932	99.8097	86.0104	87.3592	93.8772	89.9681	89.6723	91.0802	85.9202	89.4841	91.7494	91.9811	78.0861	77.3475	86.732	86.8444	88.2417
	14.6451	53.3426		0.149022	500.3				5.33949		99.8371	114.217	119.146	94.6884	102.847	106.048	105.493	104.611	93.2412	97.6037	109.048	103.042	94.2247	101.352	94.285	103.625	96.3698	96.0381	95.508	90.7789	94.4583		88.05	99.1728	85.6983	86.9334	93.3619	89.5283	89.2247	90.5378	85.5378	89.0334	91.4218	91.5605	77.6751	77.0744	86.3605	86.4887	87.9298
	14.828	52.8642		0.149194	500.3				5.40132		99.2656	113.418	118.532	94.1736	102.37	105.559	104.991	104.154	92.8066	97.1318	108.494	102.599	93.7753	100.909	93.8162	103.144	95.9194	95.5625	95.045	90.2491	93.9944		87.5876	98.5635	85.3107	86.5214	92.9089	89.0684	88.7695	90.1463	85.1512	88.6265	91.0357	91.1056	77.237	76.7976	85.911	86.0489	87.495
	15.0131	52.4049		0.149365	500.3				5.46387		98.7129	112.686	118.01	93.6967	101.921	105.056	104.479	103.727	92.3788	96.6613	107.912	102.149	93.3331	100.45	93.3564	102.659	95.4516	95.0837	94.587	89.7955	93.5361		87.2046	97.9828	84.8179	86.0995	92.475	88.5842	88.3011	89.8193	84.7588	88.1972	90.5018	90.5703	76.9248	76.5122	85.4975	85.6209	87.1064
	15.2006	51.9538		0.149537	500.3				5.52713		98.1781	112.013	117.414	93.2197	101.435	104.511	103.92	103.305	91.9681	96.1889	107.28	101.684	92.8953	99.971	92.9034	102.136	94.9513	94.6014	94.1371	89.2811	93.0892		86.7537	97.4384	84.3271	85.6704	91.9974	88.1567	87.8404	89.4506	84.3462	87.7305	90.1586	90.0618	76.5531	76.2102	84.9923	85.1686	86.7085
	15.3904	51.5236		0.14971	500.3				5.59114		97.6633	111.397	116.798	92.775	100.911	103.948	103.351	102.873	91.5638	95.7354	106.615	101.181	92.4561	99.4588	92.4635	101.575	94.4396	94.1177	93.6865	88.8874	92.6367		86.2835	96.8994	83.8996	85.2788	91.4981	87.7274	87.3997	88.9051	83.9404	87.2671	89.7904	89.6392	76.2256	75.9188	84.6555	84.8665	86.4269
	15.5826	51.096		0.149882	500.3				5.65588		97.1612	110.823	116.119	92.3599	100.382	103.351	102.766	102.365	91.1531	95.2728	105.96	100.644	91.9966	98.9351	92.0059	101.004	93.917	93.6378	93.2236	88.435	92.2018		85.9025	96.3577	83.5879	84.8799	91.0636	87.2979	86.956	88.5097	83.5702	86.8753	89.411	89.2271	75.7897	75.608	84.214	84.4733	86.0603
	15.7771	50.6846		0.150055	500.3				5.72137		96.6697	110.291	115.313	91.9523	99.8229	102.781	102.179	101.806	90.7248	94.8042	105.33	100.077	91.5442	98.3891	91.5553	100.429	93.3874	93.1571	92.7629	87.9889	91.7538		85.531	95.8254	83.2335	84.4667	90.6304	86.8494	86.5161	88.1887	83.1613	86.4596	88.881	88.7131	75.4499	75.3141	83.7644	84.1076	85.6751
	15.9741	50.2867		0.150228	500.3				5.78762		96.1516	109.792	114.54	91.5089	99.2064	102.183	101.603	101.187	90.2335	94.3365	104.733	99.5023	91.0475	97.8432	91.0585	99.8231	92.8258	92.6362	92.2509	87.5533	91.2847		85.0393	95.2941	82.7584	83.9977	90.2022	86.3527	86.0708	87.7942	82.6907	86.0223	88.5535	88.1168	75.0453	75.0058	83.2551	83.5802	85.227
	16.1736	49.8944		0.150401	500.3				5.85464		95.6826	109.318	113.819	91.1144	98.58	101.573	101.024	100.568	89.788	93.8116	104.131	98.9564	90.5995	97.2576	90.5973	99.2899	92.3159	92.1676	91.7739	87.0882	90.7993		84.6489	94.7706	82.349	83.5912	89.6665	85.9476	85.5847	87.2248	82.2753	85.4999	88.1311	87.7057	74.6131	74.5434	82.7472	83.2029	84.8356
	16.3755	49.5054		0.150574	500.3				5.92243		95.2305	108.86	113.098	90.7194	98.0264	101.054	100.473	100.013	89.3405	93.3339	103.569	98.4239	90.1438	96.7294	90.1485	98.7805	91.8197	91.7136	91.3093	86.6622	90.3507		84.1994	94.2455	81.9553	83.2169	89.2376	85.5437	85.1494	86.7852	81.8956	85.0916	87.7136	87.3323	74.2212	74.1846	82.3965	82.8602	84.4781
	16.58	49.1203		0.150747	500.3				5.99101		94.7768	108.399	112.385	90.301	97.4605	100.544	99.9439	99.4744	88.8977	92.851	103.032	97.9169	89.6974	96.212	89.7067	98.2824	91.3372	91.2635	90.8529	86.2172	89.9054		83.7966	93.7102	81.4248	82.8283	88.8276	85.1338	84.7367	86.4167	81.5056	84.7076	87.2125	86.876	73.8997	73.8474	81.9405	82.3994	84.064
	16.787	48.7467		0.150921	500.3				6.06038		94.2823	107.837	111.754	89.8855	96.9503	99.9844	99.4233	98.9643	88.4494	92.3742	102.516	97.4466	89.2524	95.7162	89.2703	97.8041	90.8825	90.8232	90.3919	85.7701	89.4622		83.4149	93.1757	81.0103	82.4207	88.4231	84.7249	84.3458	86.0074	81.1275	84.3107	86.8713	86.4171	73.5853	73.5107	81.4918	81.9958	83.6797
	16.9967	48.2926		0.151095	500.3				6.13056		93.7829	107.194	111.173	89.4575	96.4714	99.507	98.9104	98.4831	88.0184	91.9133	102.009	96.9822	88.8204	95.2442	88.8375	97.3339	90.4406	90.3885	89.9423	85.3267	89.0361		83.0455	92.6385	80.5597	82.0354	87.9944	84.3221	83.9219	85.5763	80.7404	83.886	86.5094	86.0395	73.2336	73.1742	81.0743	81.6737	83.3277
	17.2089	47.8659		0.151269	500.3				6.20155		93.293	106.558	110.525	89.0137	95.9712	99.0576	98.4329	98.0311	87.5866	91.4451	101.494	96.5551	88.3853	94.7996	88.411	96.8745	90.0269	89.9576	89.502	84.8542	88.6038		82.5831	92.0983	79.9103	81.6724	87.5559	83.9178	83.5082	85.1711	80.3623	83.5001	86.1503	85.644	72.872	72.8373	80.6647	81.2713	82.9666
	17.4238	47.4557		0.151443	500.3				6.27336		92.8153	105.951	109.974	88.5725	95.5225	98.5358	97.9455	97.597	87.174	90.9975	100.949	96.1524	87.963	94.3447	87.9941	96.4201	89.5879	89.5263	89.0625	84.3874	88.1756		82.2133	91.5668	79.4855	81.3114	87.1028	83.5736	83.1238	84.7553	79.9828	83.1157	85.6499	85.235	72.599	72.5004	80.2714	80.8438	82.5657
	17.6413	47.0621		0.151618	500.3				6.346		92.3478	105.371	109.443	88.142	95.0562	98.0596	97.4512	97.182	86.771	90.5534	100.385	95.6957	87.5374	93.8938	87.5786	95.9479	89.175	89.0922	88.626	83.9271	87.7545		81.8735	91.032	79.1202	80.9284	86.7143	83.1609	82.7285	84.3736	79.6405	82.7422	85.2877	84.7998	72.3454	72.1514	79.9298	80.4842	82.2243
	17.8616	46.6833		0.151792	500.3				6.41948		91.8923	104.813	108.85	87.726	94.5775	97.5724	96.9419	96.7617	86.3736	90.1092	99.8177	95.296	87.1047	93.4439	87.1732	95.4374	88.7369	88.6609	88.1956	83.4778	87.3449		81.5158	90.4998	78.7677	80.5628	86.2697	82.7918	82.3328	83.9736	79.2463	82.3515	84.9519	84.4747	71.9505	71.8163	79.4376	80.1405	81.7959
	18.0846	46.3189		0.151967	500.3				6.49382		91.4494	104.272	108.246	87.3205	94.1111	97.0492	96.4261	96.3446	85.9805	89.6851	99.242	94.8621	86.6917	92.9827	86.7664	94.9385	88.3172	88.2329	87.7654	83.0695	86.9303		81.0607	89.9923	78.2941	80.2122	85.8355	82.3966	81.9424	83.5905	78.878	81.9681	84.5829	84.0849	71.6411	71.4717	78.9972	79.7384	81.3889
	18.3104	45.9616		0.152142	500.3				6.56901		91.0175	103.756	107.552	86.8993	93.6279	96.5779	95.922	95.8982	85.6092	89.2689	98.6811	94.4275	86.2765	92.5363	86.3574	94.4299	87.8939	87.8075	87.3479	82.7104	86.5216		80.7332	89.4949	77.9089	79.8689	85.3947	82.0672	81.5676	83.2025	78.521	81.5851	84.1411	83.7329	71.3908	71.1221	78.6392	79.4021	81.0371
	18.5391	45.614		0.152318	500.3				6.64508		90.5959	103.259	106.867	86.4999	93.127	96.1181	95.4253	95.419	85.2424	88.833	98.1412	93.9734	85.8628	92.0768	85.9556	93.9182	87.4664	87.3842	86.9398	82.28	86.1209		80.3918	89.0055	77.6066	79.5116	85.0078	81.6632	81.199	82.8343	78.1719	81.222	83.7332	83.3577	71.1619	70.7904	78.3037	79.0606	80.6763
	18.7706	45.2715		0.152493	500.3				6.72202		90.1815	102.775	106.149	86.1065	92.6203	95.6449	94.9406	94.9157	84.8636	88.4112	97.6147	93.5148	85.4584	91.6189	85.567	93.4356	87.0621	86.9682	86.5375	81.8805	85.7188		80.0745	88.54	77.3152	79.1616	84.5974	81.3203	80.8175	82.4843	77.8265	80.8514	83.4033	83.0254	70.8504	70.4601	77.9316	78.7368	80.3015
	19.0049	44.9341		0.152669	500.3				6.79986		89.7765	102.267	105.514	85.7196	92.1224	95.1363	94.4563	94.4284	84.4891	88.0069	97.1097	93.0359	85.0691	91.1717	85.1659	92.9633	86.6541	86.5568	86.1371	81.5708	85.3151		79.7367	88.0854	76.9336	78.8316	84.1883	80.9447	80.46	82.1056	77.4728	80.4767	83.05	82.663	70.5493	70.1196	77.5042	78.3699	79.9061
	19.2422	44.6006		0.152845	500.3				6.8786		89.3601	101.699	104.874	85.3397	91.6618	94.693	93.9882	93.9659	84.1182	87.5918	96.6202	92.5721	84.6688	90.7296	84.7621	92.4882	86.2327	86.1518	85.7381	81.2105	84.9249		79.3082	87.6304	76.6793	78.4987	83.7569	80.6086	80.1185	81.7155	77.1443	80.1131	82.6881	82.3256	70.3076	69.7775	77.1349	78.0442	79.5398
	19.4825	44.2721		0.153021	500.3				6.95825		88.9248	101.095	104.271	84.9304	91.1992	94.2431	93.5332	93.4753	83.7501	87.1633	96.1512	92.1187	84.2796	90.2881	84.3693	92.032	85.8276	85.7469	85.3483	80.7989	84.5236		78.9658	87.1729	76.423	78.1713	83.391	80.254	79.7703	81.3023	76.8219	79.7596	82.3033	81.9778	70.0967	69.4446	76.8179	77.7143	79.1823
	19.7258	43.9468		0.153197	500.3				7.03882		88.4889	100.496	103.692	84.5493	90.7145	93.7692	93.0788	92.9882	83.3746	86.7503	95.6768	91.6403	83.8921	89.8446	83.9919	91.6088	85.4155	85.3486	84.9696	80.4185	84.1367		78.6603	86.7288	76.1705	77.8268	83.0273	79.9121	79.4124	80.9354	76.4932	79.4076	81.8966	81.6472	69.8425	69.1208	76.5347	77.4456	78.864
	19.9721	43.6317		0.153373	500.3				7.12033		88.0579	99.9076	103.228	84.1682	90.2568	93.3333	92.6324	92.5445	83.0101	86.3546	95.2228	91.1934	83.5176	89.4221	83.6027	91.1747	85.0213	84.957	84.5926	80.0708	83.7496		78.3171	86.2804	75.8976	77.5035	82.6307	79.5504	79.0621	80.5832	76.1649	79.0599	81.5624	81.269	69.5405	68.8004	76.1578	77.0313	78.4449
	20.2214	43.3225		0.15355	500.3				7.20278		87.6376	99.3459	102.655	83.8117	89.8217	92.9024	92.1851	92.1398	82.6351	85.9476	94.7624	90.7642	83.1463	89.0059	83.2139	90.7591	84.6172	84.5693	84.2088	79.6946	83.3685		77.9007	85.828	75.5993	77.1752	82.2329	79.2177	78.7436	80.2085	75.8477	78.7141	81.2195	80.9021	69.3058	68.4745	75.7775	76.6833	78.0318
	20.4739	43.0163		0.153727	500.3				7.28618		87.2263	98.8001	102.148	83.4128	89.3921	92.465	91.765	91.7014	82.2742	85.5371	94.3076	90.3493	82.7774	88.5728	82.841	90.3537	84.2232	84.1846	83.8326	79.3223	82.9919		77.5805	85.3802	75.3391	76.8622	81.861	78.923	78.4192	79.8015	75.525	78.3672	80.8525	80.5416	69.1516	68.1438	75.4139	76.3261	77.6613
	20.7296	42.7134		0.153904	500.3				7.37055		86.825	98.2757	101.657	83.0307	88.9409	92.0152	91.3194	91.2869	81.9132	85.1407	93.8342	89.9344	82.3934	88.1559	82.4748	89.9464	83.835	83.8	83.4603	78.9489	82.6176		77.3095	84.9366	75.1522	76.5344	81.515	78.5712	78.0879	79.408	75.202	78.0272	80.4411	80.2031	68.9364	67.8343	75.123	76.0908	77.3203
	20.9884	42.2011		0.154081	500.3				7.4559		86.4317	97.7707	101.166	82.6623	88.5173	91.5875	90.869	90.8772	81.5555	84.7522	93.3511	89.5325	82.0338	87.7458	82.1011	89.523	83.4283	83.4207	83.0874	78.5539	82.2549		76.9944	84.4955	74.8641	76.2272	81.1357	78.2189	77.7445	79.044	74.884	77.7088	80.1146	79.8529	68.6409	67.5394	74.7802	75.7451	76.9148
	21.2505	41.7537		0.154259	500.3				7.54223		86.0458	97.2814	100.646	82.2869	88.0797	91.1467	90.4171	90.4718	81.1943	84.3649	92.8832	89.1504	81.6686	87.3297	81.7398	89.0981	83.0411	83.0404	82.7155	78.1974	81.8857		76.5856	84.0626	74.5166	75.9166	80.7668	77.9097	77.4243	78.7282	74.6018	77.3683	79.7693	79.3917	68.4004	67.2303	74.4405	75.3102	76.536
	21.5158	41.3402		0.154437	500.3				7.62957		85.6682	96.806	100.015	81.9141	87.6397	90.6985	89.9638	90.0614	80.8461	83.9763	92.4091	88.7616	81.3013	86.903	81.3703	88.6789	82.661	82.6661	82.3406	77.8136	81.5252		76.276	83.6426	74.2298	75.6088	80.3949	77.6052	77.1188	78.3569	74.2942	77.0294	79.3741	79.0772	68.1935	66.9299	74.0961	74.982	76.1361
	21.7845	40.9606		0.154614	500.3				7.71792		85.2999	96.3163	99.4097	81.5402	87.1737	90.2531	89.5263	89.6504	80.4956	83.5915	91.9513	88.3559	80.9361	86.4817	81.0226	88.2639	82.2751	82.2951	81.9663	77.4584	81.1709		76.0221	83.2273	73.9421	75.301	80.0549	77.2876	76.7929	77.9689	73.9915	76.6988	79.0118	78.7406	68.0535	66.6361	73.8075	74.7583	75.8109
	22.0565	40.6061		0.154793	500.3				7.80728		84.9381	95.8012	98.8524	81.1823	86.748	89.8067	89.0861	89.2031	80.1544	83.2164	91.5004	87.9887	80.583	86.0727	80.6663	87.846	81.9118	81.93	81.6035	77.1458	80.8123		75.7789	82.8193	73.7516	75.0632	79.7723	77.0406	76.5172	77.6898	73.7438	76.4318	78.7075	78.4787	67.8018	66.4292	73.5746	74.4895	75.5364
	22.3319	40.2636		0.154971	500.3				7.89769		84.5708	95.2644	98.2213	80.8353	86.3073	89.3682	88.6593	88.7673	79.8113	82.8475	91.0557	87.6089	80.2271	85.6703	80.3077	87.4272	81.5426	81.5678	81.2389	76.8104	80.4591		75.4514	82.4097	73.4419	74.7774	79.4359	76.7166	76.2458	77.4092	73.4657	76.1394	78.4423	78.1111	67.5827	66.1653	73.2494	74.1624	75.1423
	22.6108	39.9321		0.155149	500.3				7.98914		84.1944	94.7191	97.6307	80.469	85.8772	88.9702	88.243	88.319	79.473	82.4769	90.6202	87.2208	79.8806	85.2726	79.9659	87.0148	81.1837	81.2096	80.8773	76.5046	80.11		75.1154	82.012	73.2572	74.4753	79.0931	76.414	75.9462	77.0935	73.1996	75.8306	78.1308	77.7374	67.3691	65.8851	72.9484	73.808	74.8133
	22.8931	39.6188		0.155328	500.3				8.08165		83.8161	94.1847	97.0649	80.1329	85.4522	88.5395	87.8344	87.8667	79.1319	82.1085	90.194	86.8384	79.5362	84.874	79.6202	86.6109	80.8527	80.8562	80.5202	76.1806	79.7625		74.7997	81.6024	72.9468	74.1852	78.7756	76.1109	75.6393	76.7243	72.8919	75.5107	77.7464	77.3898	67.2111	65.6137	72.618	73.5178	74.4193
	23.1789	39.3155		0.155507	500.3				8.17523		83.4428	93.6637	96.5605	79.7994	85.0203	88.1176	87.439	87.4307	78.8022	81.7542	89.7913	86.4518	79.192	84.4681	79.2824	86.2212	80.5056	80.5077	80.1639	75.911	79.4187		74.5376	81.2067	72.6401	73.8841	78.4553	75.7803	75.3382	76.4208	72.6064	75.1921	77.3934	77.0889	66.9833	65.3516	72.3346	73.2852	74.0353
	23.4684	39.0197		0.155686	500.3				8.2699		73.8889	93.1588	96.0456	69.3881	84.621	77.2589	87.027	86.9828	69.4593	81.4	89.3718	75.6069	70.0459	84.0836	70.3511	77.2124	71.4892	71.3834	71.2391	66.7811	79.0801		70.3994	80.7991	72.435	71.9612	78.1072	70.6074	75.0305	76.1219	71.5663	74.8878	77.1112	71.1401	66.7168	65.0895	68.7613	67.7429	70.2589
	23.7614	38.7276		0.155866	500.3				8.36566		71.6575	92.663	95.5764	68.0234	73.6519	76.197	75.7882	75.7177	67.2665	70.2661	88.9598	74.528	67.5542	72.9248	67.7326	74.4841	68.7771	68.8818	68.5128	64.4472	67.9144		63.977	80.4073	72.1181	62.8137	67.331	64.6004	66.9166	66.1425	61.8836	65.8896	76.7822	65.6701	57.069	63.3859	62.005	62.8978	63.6339
	24.0581	38.4423		0.156045	500.3				8.46253		71.2962	92.1882	95.0627	67.7021	72.8495	75.8041	75.0927	74.9453	66.9379	69.5606	77.3702	74.1502	67.2206	72.3508	67.3993	74.1129	68.4405	68.5387	68.1643	64.147	67.4841		63.6118	80.0115	71.8861	62.5111	66.5034	64.3093	63.725	64.8588	61.6282	63.6735	66.1153	65.2815	56.8376	55.2855	61.7007	62.5414	63.2983
	24.3585	38.1596		0.156225	500.3				8.56052		70.9434	91.7223	83.6485	67.362	72.477	75.4108	74.7069	74.5488	66.6149	69.214	76.9402	73.7817	66.8863	71.9751	67.069	73.7337	68.1166	68.1993	67.8226	63.8226	67.1451		63.2949	79.6262	61.3754	62.2254	66.1869	64.0118	63.4184	64.5709	61.3145	63.3541	65.6965	64.9671	56.6062	55.0147	61.3845	62.2485	62.8536
	24.6626	37.8827		0.156405	500.3				8.65964		70.597	91.2676	83.1174	67.0269	72.112	75.0043	74.3111	74.1613	66.3007	68.8689	76.5327	73.4089	66.5569	71.6017	66.7424	73.3627	67.7861	67.8585	67.4864	63.5123	66.8126		63.0387	79.2336	61.0569	61.9485	65.8814	63.6843	63.1351	64.2915	61.0492	63.0474	65.3989	64.6868	56.3897	54.7664	61.0961	61.9979	62.4574
	24.9706	37.6107		0.156585	500.3				8.75992		70.2546	90.8124	82.65	66.6853	71.7022	74.6394	73.9299	73.7882	65.9884	68.516	76.1219	73.0331	66.2337	71.2315	66.4223	72.991	67.431	67.524	67.1524	63.1839	66.483		62.7199	78.8557	60.7607	61.6586	65.5768	63.375	62.8447	64.0067	60.7955	62.7524	65.1254	64.3495	56.1576	54.5229	60.8675	61.6916	62.1859
	25.2824	37.2703		0.156765	500.3				8.86135		69.919	90.3485	82.2179	66.3601	71.329	74.2631	73.527	73.4119	65.6734	68.1634	75.704	72.6762	65.9097	70.8704	66.0928	72.6259	67.1027	67.1907	66.8232	62.8657	66.1574		62.43	78.4808	60.4561	61.3687	65.2555	63.0753	62.5522	63.7226	60.5241	62.4444	64.7707	64.0212	55.9911	54.2742	60.5181	61.4007	61.7496
	25.5981	36.917		0.156946	500.3				8.96396		69.5908	89.8693	81.7839	66.0517	70.9685	73.883	73.1412	73.0408	65.368	67.8281	75.3075	72.3094	65.5928	70.5078	65.7727	72.2489	66.7834	66.8594	66.4949	62.5399	65.8321		62.1744	78.1015	60.2022	61.0898	64.9702	62.7664	62.2688	63.4297	60.2422	62.1556	64.4553	63.6985	55.7639	54.043	60.2657	61.1169	61.4612
	25.9177	36.5886		0.157127	500.3				9.06776		69.2623	89.3845	81.3226	65.7274	70.6027	73.4741	72.7483	72.698	65.0675	67.4963	74.9078	71.9491	65.2705	70.1531	65.4594	71.8818	66.4445	66.5325	66.1657	62.2009	65.5092		61.929	77.7291	59.9548	60.8028	64.6577	62.4722	61.9761	63.1616	59.9723	61.8501	64.1278	63.4432	55.5633	53.7991	59.982	60.8955	61.0749
	26.2413	36.2758		0.157308	500.3				9.17276		68.9303	88.8997	80.8465	65.3683	70.2326	73.1231	72.3708	72.3168	64.7702	67.1635	74.5016	71.599	64.9521	69.7881	65.1531	71.5116	66.1121	66.2097	65.8493	61.8817	65.1895		61.6152	77.3699	59.617	60.5234	64.3669	62.1434	61.6989	62.8727	59.7197	61.5678	63.8879	63.095	55.3093	53.5749	59.7495	60.5558	60.8003
	26.569	35.9837		0.157489	500.3				9.27897		68.5983	88.4193	80.4179	65.0535	69.86	72.7608	72.0009	71.9612	64.4724	66.8302	74.1222	71.2296	64.644	69.4473	64.8418	71.1597	65.7891	65.8897	65.5303	61.5784	64.8791		61.308	77.0045	59.3342	60.2466	64.0535	61.8548	61.4094	62.6031	59.4565	61.2738	63.5503	62.8074	55.1305	53.3315	59.4274	60.2807	60.3762
	26.9007	35.7028		0.15767	500.3				9.38642		68.2677	87.945	79.9986	64.749	69.501	72.3639	71.6309	71.5871	64.1862	66.4987	73.7504	70.892	64.3404	69.0999	64.5262	70.7939	65.4631	65.5739	65.2179	61.2634	64.5758		61.0335	76.6403	59.0288	59.9787	63.7733	61.5611	61.1394	62.3184	59.1828	60.9927	63.2737	62.471	54.8951	53.1059	59.158	59.9654	60.095
	27.2366	35.435		0.157852	500.3				9.49511		67.9403	87.4814	79.5195	64.4518	69.128	72.0096	71.2502	71.2059	63.9018	66.1772	73.3648	70.5386	64.0372	68.7552	64.2259	70.4318	65.1539	65.2636	64.9117	60.9744	64.2653		60.7962	76.2847	58.7949	59.7069	63.4867	61.2533	60.8543	62.0671	58.9295	60.7158	62.9104	62.2258	54.692	52.8793	58.8776	59.7486	59.7344
	27.5767	35.1778		0.158034	500.3				9.60506		67.6176	86.9988	79.0752	64.1217	68.7797	71.6477	70.895	70.8092	63.6099	65.8655	73.0001	70.1938	63.7293	68.4202	63.9354	70.0916	64.8336	64.9545	64.6074	60.7097	63.9597		60.5195	75.8723	58.4359	59.4418	63.196	60.9764	60.5813	61.7697	58.6797	60.4378	62.6869	61.891	54.522	52.6559	58.6384	59.4202	59.4714
	27.921	34.9196		0.158216	500.3				9.71628		67.2984	86.555	78.6703	63.8242	68.4253	71.3169	70.5501	70.4517	63.3293	65.5519	72.6298	69.8797	63.4335	68.0871	63.6363	69.7471	64.5243	64.6461	64.3008	60.3937	63.6627		60.3007	75.4758	58.1842	59.179	62.9069	60.6826	60.3152	61.5192	58.4708	60.1825	62.4068	61.6455	54.2864	52.4319	58.4177	59.2031	59.2325
	28.2697	34.6636		0.158398	500.3				9.82879		66.9832	86.1238	78.2744	63.5332	68.083	70.9539	70.2014	70.0779	63.0487	65.2337	72.2705	69.5464	63.1372	67.7538	63.3338	69.4066	64.2091	64.3435	63.9974	60.0973	63.3694		59.9599	75.1229	57.9151	58.9149	62.6269	60.396	60.0431	61.2784	58.1925	59.9029	62.1166	61.3454	54.1027	52.2072	58.0945	58.8803	58.8235
	28.6226	34.4079		0.158581	500.3				9.9426		66.6735	85.6984	77.8239	63.2474	67.7108	70.6108	69.8516	69.7052	62.7628	64.9286	71.9133	69.1926	62.8504	67.4229	63.0417	69.0635	63.9133	64.0437	63.7001	59.8466	63.068		59.7074	74.7877	57.6059	58.6501	62.3395	60.1205	59.7738	61.0059	57.9433	59.6365	61.8034	61.0609	53.8471	51.9936	57.8315	58.6394	58.5615
	28.98	34.1565		0.158763	500.3				10.0577		66.3685	85.2759	77.3947	62.9529	67.3783	70.2528	69.5105	69.3195	62.4825	64.6217	71.5566	68.8714	62.5577	67.0991	62.7565	68.7371	63.6281	63.7463	63.4085	59.5885	62.7791		59.4842	74.4387	57.3841	58.393	62.067	59.8307	59.4941	60.7304	57.7028	59.3568	61.5057	60.8327	53.6394	51.7745	57.5946	58.4168	58.2298
	29.3419	33.9096		0.158946	500.3				10.1742		66.0705	84.8464	77.0103	62.6563	67.0475	69.9307	69.1716	68.9621	62.2112	64.3209	71.2068	68.5437	62.2745	66.7774	62.4752	68.4105	63.3169	63.4515	63.1191	59.2879	62.4896		59.2278	74.1258	56.973	58.1373	61.781	59.5476	59.2385	60.4693	57.4631	59.1063	61.2758	60.5132	53.4056	51.5584	57.3557	58.0918	57.9764
	29.7083	33.6678		0.159129	500.3				10.292		65.7774	84.419	76.6504	62.3852	66.7062	69.5994	68.8418	68.6098	61.9442	64.0231	70.8606	68.2098	61.9938	66.457	62.1911	68.089	63.0306	63.1648	62.8326	59.0395	62.2083		58.9655	73.8451	56.7409	57.8846	61.5	59.2857	58.9821	60.2137	57.2504	58.8648	60.9576	60.2589	53.253	51.3444	57.1011	57.8594	57.7248
	30.0792	33.2422		0.159313	500.3				10.4112		65.4906	83.9905	76.2266	62.1192	66.3705	69.2677	68.5073	68.2652	61.6759	63.7315	70.5191	67.8992	61.7215	66.1456	61.9146	67.7688	62.7468	62.8806	62.5503	58.8074	61.928		58.7179	73.5122	56.4856	57.6496	61.2425	59.0302	58.7253	59.9823	57.002	58.5985	60.6901	60.0391	53.0605	51.1342	56.8539	57.6431	57.4
	30.4548	32.7658		0.159496	500.3				10.5317		65.2063	83.5614	75.8137	61.8402	66.0391	68.9417	68.1767	67.9114	61.4072	63.4343	70.1813	67.5863	61.4509	65.8386	61.6444	67.456	62.4578	62.5998	62.2744	58.5589	61.6531		58.4697	73.1823	56.1706	57.3973	60.9888	58.7504	58.4769	59.7295	56.772	58.3569	60.4232	59.7299	52.8119	50.9421	56.6186	57.336	57.1503
	30.8351	32.3527		0.15968	500.3				10.6537		64.9212	83.1365	75.4501	61.5658	65.7143	68.6397	67.8506	67.5762	61.15	63.1449	69.8463	67.2909	61.1782	65.533	61.3748	67.1467	62.1849	62.3206	61.9997	58.2764	61.3798		58.2705	72.8589	55.9271	57.1643	60.723	58.4853	58.2118	59.4695	56.5667	58.116	60.1481	59.5339	52.6326	50.7493	56.4109	57.1639	56.9308
	31.2201	31.9727		0.159864	500.3				10.7771		64.6364	82.7186	75.1019	61.302	65.3817	68.3159	67.5345	67.2488	60.8936	62.8674	69.5282	66.9759	60.91	65.229	61.1113	66.8342	61.9081	62.0458	61.7218	58.0369	61.1103		58.0196	72.5353	55.5886	56.9299	60.4577	58.2457	57.9722	59.2344	56.3513	57.8774	59.9315	59.268	52.488	50.5483	56.1706	56.8509	56.6045
	31.6099	31.6413		0.160048	500.3				10.9018		64.3533	82.3046	74.6913	61.0437	65.064	67.9912	67.2195	66.9281	60.6359	62.5823	69.2001	66.6777	60.6518	64.9223	60.8381	66.5242	61.6151	61.7741	61.4584	57.8185	60.8473		57.7234	72.1983	55.3532	56.7	60.2039	58.0016	57.7323	59.0107	56.1164	57.6404	59.6597	58.9709	52.2586	50.3619	55.9133	56.589	56.3601
	32.0046	31.33		0.160232	500.3				11.0281		64.0741	81.8985	74.315	60.7939	64.736	67.6867	66.8982	66.5843	60.3813	62.3078	68.8776	66.3768	60.3875	64.6296	60.5805	66.2244	61.3488	61.5066	61.1914	57.5878	60.5828		57.5148	71.8811	55.1225	56.4615	59.949	57.7514	57.4829	58.7567	55.897	57.4011	59.3718	58.7799	52.0805	50.1792	55.6968	56.4108	56.1392
	32.4042	31.0285		0.160417	500.3				11.1558		63.7984	81.4992	73.9409	60.5182	64.4268	67.4008	66.5885	66.2731	60.1325	62.0311	68.562	66.0998	60.128	64.3323	60.3285	65.929	61.0855	61.2425	60.9299	57.3528	60.3216		57.3108	71.564	54.7785	56.2438	59.6966	57.5169	57.2426	58.5045	55.7003	57.1622	59.182	58.5216	51.9285	49.9872	55.4934	56.1521	55.8508
	32.8088	30.7502		0.160602	500.3				11.285		63.5261	81.1038	73.569	60.2755	64.1101	67.0979	66.288	65.9742	59.8871	61.7595	68.2577	65.8137	59.8782	64.0493	60.0744	65.6378	60.8183	60.9778	60.6665	57.0921	60.0676		57.0912	71.2536	54.5512	56.0128	59.4386	57.2694	57.0142	58.2692	55.4788	56.9444	58.9279	58.2837	51.6997	49.8155	55.2781	55.9486	55.6575
	33.2185	30.4797		0.160787	500.3				11.4156		63.2576	80.7168	73.1611	60.0272	63.7947	66.7968	65.9882	65.6518	59.6444	61.4977	67.9563	65.5389	59.6316	63.7634	59.8139	65.3384	60.5677	60.7205	60.4113	56.8714	59.8139		56.8554	70.9388	54.3105	55.7951	59.1934	57.0619	56.7802	58.0292	55.2836	56.7223	58.6615	58.0482	51.5746	49.6436	55.05	55.7196	55.4317
	33.6333	30.2182		0.160972	500.3				11.5478		62.9939	80.3353	72.803	59.7838	63.4934	66.4976	65.6838	65.3469	59.4048	61.2346	67.6512	65.252	59.3844	63.4821	59.5667	65.051	60.299	60.466	60.1616	56.6347	59.566		56.6073	70.623	54.0407	55.5823	58.947	56.8436	56.5515	57.8043	55.0596	56.4793	58.442	57.825	51.3889	49.4615	54.8244	55.4829	55.1303
	34.0533	29.9615		0.161157	500.3				11.6815		62.7358	79.9521	72.4644	59.53	63.199	66.2301	65.3943	65.0331	59.1706	60.9737	67.347	64.9761	59.1402	63.2113	59.3251	64.771	60.0437	60.2154	59.9155	56.4264	59.318		56.3838	70.3189	53.7913	55.3635	58.7111	56.6247	56.3278	57.5585	54.843	56.2625	58.2265	57.5357	51.2517	49.2954	54.6008	55.2074	54.9141
	34.4785	29.7114		0.161343	500.3				11.8168		62.4796	79.5733	72.125	59.2927	62.8881	65.9641	65.1039	64.7281	58.9356	60.7149	67.0541	64.707	58.9004	62.9395	59.0843	64.4964	59.8125	59.9683	59.665	56.1979	59.0714		56.2177	70.0213	53.5473	55.1475	58.4627	56.3596	56.0993	57.3129	54.661	56.0528	57.9626	57.3492	51.0178	49.1275	54.4089	55.0649	54.735
	34.909	29.4667		0.161529	500.3				11.9536		62.2288	79.194	71.7539	59.0532	62.6071	65.6557	64.821	64.4507	58.7059	60.4599	66.7679	64.4542	58.6644	62.6716	58.8392	64.21	59.5707	59.7221	59.4152	55.9651	58.8313		56.0026	69.7201	53.3023	54.9418	58.2387	56.1426	55.8647	57.1006	54.4558	55.8305	57.7402	57.1737	50.8394	48.9668	54.1957	54.8436	54.4692
	35.3449	29.1531		0.161715	500.3				12.0921		61.9791	78.8188	71.4353	58.8182	62.3116	65.3657	64.5416	64.1501	58.4745	60.214	66.4831	64.1904	58.427	62.402	58.6005	63.9435	59.317	59.4781	59.1785	55.753	58.5959		55.7524	69.415	53.0021	54.7397	58.0012	55.9466	55.6499	56.9144	54.2665	55.6217	57.5275	56.8888	50.7242	48.7922	54.005	54.5446	54.2405
	35.7862	28.8444		0.161901	500.3				12.2321		61.733	78.4446	71.1099	58.5731	62.0313	65.0924	64.2649	63.8418	58.2496	59.9628	66.1938	63.9121	58.1963	62.1408	58.359	63.676	59.0651	59.2358	58.9376	55.5474	58.3589		55.5302	69.1223	52.8219	54.5291	57.7785	55.7462	55.4386	56.6908	54.0442	55.4094	57.28	56.6257	50.4892	48.6388	53.7824	54.3325	54.0349
	36.233	28.5586		0.162088	500.3				12.3737		61.4722	78.0747	70.7673	58.3256	61.7503	64.8358	63.9844	63.5412	58.0222	59.7139	65.9078	63.6286	57.9555	61.8857	58.1262	63.4012	58.8345	58.9936	58.699	55.3175	58.1191		55.3748	68.8341	52.5738	54.3255	57.5372	55.5179	55.218	56.4329	53.8687	55.1943	57.0385	56.4515	50.3578	48.4775	53.6019	54.1842	53.8705
	36.6854	28.2846		0.162274	500.3				12.517		61.2036	77.708	70.444	58.1003	61.4787	64.56	63.7026	63.2583	57.789	59.4612	65.63	63.368	57.7235	61.6197	57.8856	63.126	58.6006	58.7498	58.4574	55.0739	57.881		55.1819	68.5463	52.3637	54.1173	57.3107	55.278	54.9852	56.2117	53.6772	54.9794	56.8499	56.2895	50.1763	48.3302	53.3979	53.985	53.627
	37.1435	28.0265		0.162461	500.3				12.6619		60.9295	77.3468	70.1218	57.8687	61.1921	64.2897	63.4237	62.968	57.5584	59.2119	65.3504	63.109	57.4823	61.3576	57.6499	62.8636	58.3584	58.5055	58.2135	54.878	57.6441		54.8716	68.261	52.0789	53.9126	57.063	55.0652	54.7741	56.0229	53.4827	54.7711	56.6444	56.0202	50.0646	48.1644	53.2097	53.691	53.4015
	37.6073	27.777		0.162648	500.3				12.8086		60.6479	76.99	69.8201	57.6299	60.9051	64.0053	63.1475	62.6752	57.334	58.9694	65.0642	62.8608	57.2463	61.094	57.4137	62.5944	58.102	58.2644	57.9758	54.6517	57.4066		54.5996	67.9801	51.9104	53.6925	56.8363	54.8547	54.5553	55.7994	53.2481	54.5499	56.3922	55.7436	49.8469	48.0093	52.9678	53.4658	53.1908
	38.0769	27.5345		0.162836	500.3				12.9569		60.3649	76.635	69.4922	57.3933	60.6241	63.752	62.8771	62.3884	57.1157	58.7239	64.7932	62.5863	57.0162	60.8382	57.1805	62.3323	57.8639	58.0297	57.7443	54.4398	57.1683		54.4304	67.7002	51.6561	53.4801	56.5855	54.6259	54.3276	55.5272	53.0466	54.3236	56.1409	55.5551	49.7053	47.8536	52.7754	53.3017	53.0082
	38.5523	27.3011		0.163023	500.3				13.1069		60.0768	76.2859	69.2086	57.1735	60.3633	63.5085	62.6061	62.1103	56.8871	58.4901	64.5169	62.3327	56.7873	60.5904	56.9508	62.0734	57.6422	57.7937	57.5098	54.2478	56.9364		54.2403	67.4219	51.47	53.2595	56.3635	54.3777	54.0885	55.3061	52.8392	54.0961	55.9565	55.3607	49.5112	47.6984	52.5923	53.1141	52.7892
	39.0337	27.0706		0.163211	500.3				13.2587		59.7868	75.9391	68.8952	56.95	60.109	63.2459	62.3351	61.8398	56.6764	58.2453	64.2481	62.0845	56.5641	60.3402	56.7228	61.8135	57.4046	57.5592	57.2777	54.0384	56.7098		53.9734	67.1417	51.2206	53.0496	56.1216	54.1965	53.875	55.1114	52.639	53.8842	55.7505	55.1639	49.3744	47.5319	52.4296	52.912	52.6004
	39.5211	26.8435		0.163399	500.3				13.4122		59.4993	75.596	68.6079	56.7223	59.8358	62.983	62.0751	61.5451	56.4567	58.0104	63.9737	61.8376	56.3363	60.0867	56.4983	61.5585	57.166	57.3291	57.0531	53.8479	56.4796		53.697	66.8692	51.0547	52.8457	55.8932	54.0068	53.6607	54.8854	52.4037	53.6675	55.5296	54.8414	49.2349	47.3769	52.173	52.6239	52.3567
	40.0146	26.619		0.163587	500.3				13.5675		59.2163	75.2547	68.302	56.4991	59.5693	62.7153	61.814	61.2763	56.2439	57.7809	63.7021	61.6006	56.1186	59.8401	56.2742	61.3063	56.9323	57.103	56.83	53.6486	56.255		53.4938	66.5952	50.7927	52.6521	55.6734	53.8024	53.4416	54.6866	52.2059	53.4652	55.2636	54.6545	48.9817	47.2051	51.9706	52.4531	52.1615
	40.5142	26.3996		0.163776	500.3				13.7246		58.9373	71.1615	68.0272	56.2871	59.3166	62.4644	61.5568	61.0172	56.0402	57.5506	63.4306	61.3467	55.9086	59.6137	56.0576	61.0636	56.7234	56.8834	56.6147	53.4412	56.0411		53.3369	65.5792	50.6301	52.4601	55.4601	53.6279	53.2293	54.4683	52.028	53.2693	55.0534	54.4588	48.8239	47.0407	51.8176	52.2888	52.008
	41.0201	25.9784		0.163965	500.3				13.8835		58.6632	64.6847	67.7495	56.0863	59.0704	62.2231	61.3007	60.7661	55.8341	57.3252	63.167	61.1145	55.7016	59.3858	55.8505	60.8229	56.5183	56.6675	56.4015	53.2575	55.83		53.0428	57.3951	50.4346	52.2653	55.2489	53.4136	53.026	54.2493	51.8407	53.0564	54.8758	54.2788	48.5988	46.8747	51.6176	52.0378	51.755
	41.5323	25.5757		0.164153	500.3				14.0443		58.3926	64.3464	67.4215	55.8713	58.8372	61.9749	61.0624	60.5069	55.6397	57.1059	62.8993	60.8886	55.4927	59.1548	55.6423	60.5846	56.2982	56.4544	56.1888	53.094	55.6227		52.8929	56.6987	50.2413	52.088	55.0303	53.2387	52.8329	54.0746	51.6688	52.8804	54.6352	54.1301	48.4608	46.6973	51.4593	51.8994	51.6004
	42.0509	25.2167		0.164343	500.3				14.2069		58.1253	64.0151	67.1642	55.6611	58.5791	61.728	60.8178	60.2481	55.4365	56.8961	62.6312	60.6601	55.2875	58.9191	55.4356	60.3545	56.0837	56.2425	55.9857	52.9083	55.4177		52.6006	56.4299	50.0918	51.9083	54.8289	53.0748	52.6364	53.8739	51.4613	52.6879	54.4168	53.82	48.3212	46.5374	51.2003	51.6173	51.3495
	42.5759	24.8868		0.164532	500.3				14.3714		57.8607	63.687	66.8959	55.4518	58.3383	61.4828	60.5762	59.9914	55.2408	56.6784	62.3702	60.4249	55.0906	58.6969	55.2313	60.1179	55.875	56.0324	55.7795	52.7272	55.2176		52.4253	56.167	49.8361	51.7372	54.6218	52.8765	52.4461	53.6745	51.2926	52.5023	54.1739	53.6587	48.0988	46.3695	51.0081	51.4422	51.1619
	43.1076	24.5944		0.164721	500.3				14.5378		57.6008	63.3643	66.6183	55.2624	58.1045	61.2702	60.3351	59.7471	55.0465	56.4657	62.1023	60.1859	54.8894	58.489	55.0311	59.8924	55.6831	55.8262	55.577	52.5247	55.0179		52.27	55.9122	49.6839	51.5634	54.4305	52.72	52.2596	53.4841	51.1288	52.3302	53.9925	53.4746	47.9714	46.2171	50.8446	51.2686	51.0063
	43.6458	24.317		0.164911	500.3				14.7062		57.3446	63.0437	66.3506	55.0681	57.8786	61.032	60.1011	59.5178	54.8571	56.2507	61.8415	59.9756	54.6947	58.2713	54.8351	59.6708	55.4916	55.6221	55.3798	52.3585	54.8204		52.1011	55.6511	49.5015	51.3994	54.2373	52.541	52.0754	53.2847	50.9706	52.1408	53.8341	53.3478	47.7734	46.0721	50.6716	51.0848	50.7987
	44.1908	24.049		0.165101	500.3				14.8765		57.0906	62.7282	66.0959	54.8642	57.648	60.7926	59.8751	59.2672	54.6714	56.0447	61.5749	59.7574	54.4976	58.0507	54.6356	59.4499	55.2771	55.4185	55.1829	52.2015	54.6275		51.859	55.3988	49.3597	51.2334	54.0431	52.3837	51.9155	53.1235	50.8092	51.9821	53.6461	53.1605	47.6597	45.922	50.5075	50.8858	50.6203
	44.7426	23.8039		0.165291	500.3				15.0487		56.8423	62.4144	65.8308	54.6608	57.4158	60.5544	59.6423	59.0226	54.4864	55.8458	61.3067	59.5314	54.304	57.8306	54.4403	59.2249	55.0848	55.2171	54.9875	52.0224	54.4351		51.6199	55.1488	49.2514	51.073	53.8526	52.202	51.7247	52.9321	50.6325	51.803	53.4172	52.892	47.5588	45.7826	50.2868	50.6423	50.4092
	45.3012	23.5658		0.165482	500.3				15.223		56.5961	62.1062	65.5651	54.4712	57.1891	60.3297	59.4134	58.785	54.2969	55.6396	61.0414	59.3076	54.1164	57.6173	54.2529	59.0103	54.8918	55.0189	54.793	51.8346	54.2481		51.4597	54.9003	49.0585	50.9038	53.6687	52.0399	51.5518	52.7604	50.4671	51.6272	53.2218	52.747	47.342	45.6412	50.1316	50.4765	50.2357
	45.8669	23.3353		0.165672	500.3				15.3993		56.3549	61.8014	65.3125	54.2879	56.9649	60.126	59.1785	58.5438	54.119	55.4395	60.7864	59.102	53.9332	57.4053	54.0616	58.798	54.7147	54.822	54.6028	51.6734	54.0575		51.2785	54.6481	48.873	50.7398	53.4636	51.8593	51.381	52.5646	50.3149	51.4563	53.0236	52.587	47.2299	45.5063	49.9698	50.3057	50.0847
	46.4396	23.1088		0.165863	500.3				15.5776		56.1162	61.4971	65.0613	54.1073	56.752	59.9031	58.9501	58.326	53.94	55.2371	60.5265	58.8963	53.7474	57.1942	53.8739	58.5855	54.5289	54.6264	54.4129	51.5142	53.8686		51.1411	54.3994	48.7249	50.5793	53.29	51.7091	51.2039	52.3891	50.1676	51.2945	52.8521	52.4223	47.1265	45.3857	49.8425	50.1593	49.9541
	47.0195	22.8569		0.166054	500.3				15.758		55.8803	61.1985	64.8094	53.9165	56.54	59.6858	58.7308	58.0708	53.7629	55.0416	60.2543	58.6769	53.5638	56.9758	53.691	58.3731	54.3237	54.4318	54.2244	51.3496	53.6837		50.9643	54.1545	48.6055	50.4304	53.1074	51.5412	51.0401	52.2093	50.0015	51.1175	52.6866	52.2666	46.9518	45.2633	49.6621	49.9754	49.76
	47.6066	22.6017		0.166246	500.3				15.9404		55.6462	60.9049	64.5616	53.7235	56.3219	59.4496	58.5027	57.8451	53.5842	54.8529	59.9908	58.4772	53.3728	56.7611	53.4999	58.163	54.1368	54.2384	54.0401	51.1895	53.5005		50.7134	53.9198	48.4508	50.2727	52.9175	51.3984	50.8711	52.0521	49.8588	50.9554	52.491	52.08	46.8372	45.13	49.5204	49.7807	49.5952
	48.201	22.3637		0.166437	500.3				16.125		55.4154	60.6115	64.2882	53.5374	56.1023	59.2289	58.2773	57.6081	53.4048	54.6526	59.7291	58.2651	53.1965	56.5506	53.3196	57.9555	53.9507	54.0458	53.8497	51.0221	53.32		50.5584	53.6803	48.3138	50.1194	52.7294	51.2333	50.7093	51.8638	49.7007	50.7906	52.2607	51.8818	46.7349	45.0057	49.3561	49.5955	49.4398
	48.8029	22.1352		0.166629	500.3				16.3117		55.1887	60.3205	64.0414	53.3673	55.8827	59.0336	58.0433	57.3708	53.2354	54.462	59.4701	58.0479	53.0171	56.3428	53.137	57.7428	53.7718	53.8552	53.6655	50.8559	53.1382		50.3949	53.4404	48.1892	49.9642	52.565	51.0851	50.5381	51.7049	49.5417	50.6228	52.0965	51.7059	46.6343	44.8925	49.2052	49.4474	49.295
	49.4122	21.9171		0.166821	500.3				16.5006		54.9623	60.0353	63.804	53.1928	55.6868	58.8146	57.8139	57.1515	53.0609	54.2647	59.2035	57.8396	52.8384	56.1323	52.9552	57.5374	53.5817	53.664	53.48	50.693	52.9555		50.1991	53.2046	48.0026	49.8118	52.383	50.925	50.3748	51.5314	49.3965	50.456	51.9323	51.5403	46.4208	44.7767	49.0603	49.2583	49.1216
	50.0292	21.7033		0.167013	500.3				16.6917		54.7344	59.7586	63.5422	53.0056	55.4864	58.5965	57.5943	56.9263	52.8895	54.0752	58.9408	57.6391	52.6569	55.9152	52.7736	57.3214	53.3736	53.4711	53.2941	50.5338	52.7766		50.0652	52.975	47.856	49.6615	52.1986	50.775	50.2228	51.3471	49.2432	50.3019	51.7372	51.4029	46.327	44.6536	48.9047	49.1406	48.9905
	50.6539	21.4923		0.167205	500.3				16.885		54.5003	59.4852	63.3057	52.7993	55.2506	58.369	57.3618	56.6974	52.7006	53.8828	58.6739	57.4276	52.46	55.6997	52.5819	57.0938	53.18	53.2681	53.099	50.3727	52.5924		49.879	52.7468	47.7401	49.5117	52.0264	50.626	50.0508	51.1803	49.0927	50.1447	51.5469	51.2041	46.2374	44.5452	48.7572	48.9608	48.8319
	51.2864	21.2875		0.167398	500.3				17.0805		54.2623	59.2112	63.0243	52.5947	55.0207	58.1178	57.1166	56.4239	52.5021	53.6707	58.3948	57.1874	52.2569	55.4698	52.3851	56.8706	52.9713	53.0551	52.8895	50.1733	52.3979		49.7043	52.5192	47.6089	49.3556	51.8402	50.4512	49.8877	51.0083	48.9286	49.974	51.3816	51.0216	46.0925	44.4297	48.5805	48.7758	48.6477
	51.9268	21.088		0.167591	500.3				17.2783		54.024	58.9402	62.7467	52.4016	54.7802	57.9098	56.8627	56.1772	52.302	53.4633	58.117	56.9693	52.05	55.2437	52.1743	56.6386	52.7625	52.8367	52.6825	49.9811	52.191		49.4878	52.2888	47.45	49.1789	51.6437	50.2604	49.7142	50.8358	48.775	49.7949	51.1913	50.8259	45.9281	44.3096	48.4285	48.5677	48.4813
	52.5752	20.8924		0.167784	500.3				17.4783		53.7904	58.6744	62.4932	52.2161	54.5617	57.6877	56.6198	55.9608	52.113	53.2482	57.8415	56.7627	51.8469	55.0096	51.979	56.4083	52.5379	52.6278	52.4815	49.7933	51.9912		49.3544	52.0781	47.2939	48.9811	51.4236	50.0352	49.5303	50.6198	48.597	49.6029	50.9461	50.6752	45.8254	44.1974	48.2708	48.4482	48.3543
	53.2316	20.6991		0.167977	500.3				17.6807		53.5668	58.4104	62.208	52.0414	54.3504	57.4726	56.3902	55.7152	51.9377	53.0528	57.5681	56.5587	51.6561	54.777	51.7943	56.1846	52.3388	52.4274	52.2812	49.6258	51.8		49.1766	51.8604	47.1978	48.782	51.2197	49.8573	49.3396	50.4039	48.3832	49.3984	50.7851	50.4425	45.7243	44.0827	48.0909	48.2725	48.1748
	53.8963	20.4028		0.168171	500.3				17.8855		53.3495	58.1497	61.9423	51.8645	54.1145	57.2543	56.1564	55.5016	51.7603	52.8664	57.3057	56.36	51.4698	54.5695	51.612	55.9666	52.1507	52.2338	52.0947	49.485	51.6154		48.9858	51.65	47.0313	48.5865	51.0216	49.6881	49.147	50.2109	48.1711	49.1915	50.6185	50.2543	45.5639	43.9616	47.9375	48.1309	48.0155
	54.5693	20.1565		0.168364	500.3				18.0926		53.1387	57.892	61.6662	51.686	53.911	57.0458	55.9216	55.2822	51.5893	52.683	57.0563	56.1664	51.2968	54.3623	51.4416	55.7548	51.9646	52.0467	51.9087	49.3165	51.4419		48.7556	51.4343	46.8493	48.4131	50.8263	49.5406	48.9551	50.0228	47.9769	48.9997	50.4265	50.0378	45.3615	43.8261	47.7823	47.9273	47.8311
	55.2506	19.9179		0.168558	500.3				18.3021		52.9334	57.6362	61.4304	51.5291	53.7011	56.8494	55.7003	55.0719	51.4271	52.5035	56.799	55.9669	51.1258	54.1563	51.2681	55.5445	51.7822	51.8632	51.7347	49.1656	51.2679		48.6141	51.2216	46.6817	48.2527	50.6558	49.3968	48.7864	49.8536	47.7996	48.8312	50.1776	49.8812	45.204	43.6794	47.6336	47.7928	47.6911
	55.9405	19.6915		0.168752	500.3				18.514		52.7313	57.3842	61.1801	51.3697	53.5047	56.6353	55.4725	54.8791	51.267	52.3208	56.5523	55.7773	50.9564	53.9519	51.0951	55.3364	51.5946	51.6848	51.5617	49.0062	51.101		48.4487	51.0228	46.537	48.1039	50.5019	49.2472	48.6257	49.6855	47.6361	48.6769	50.0062	49.6862	45.0414	43.5314	47.4918	47.6182	47.5326
	56.639	19.4707		0.168947	500.3				18.7284		52.5321	57.135	60.9023	51.2117	53.2969	56.4337	55.2575	54.6469	51.1122	52.1425	56.3052	55.5902	50.7895	53.7485	50.9316	55.1342	51.4089	51.506	51.39	48.8682	50.9375		48.2996	50.8135	46.3907	47.967	50.3404	49.1072	48.4658	49.5393	47.4932	48.5228	49.8177	49.5364	44.8855	43.3844	47.3403	47.4981	47.3855
	57.3462	19.2553		0.169141	500.3				18.9452		52.3368	56.8867	60.6412	51.0419	53.0808	56.2181	55.0299	54.4466	50.95	51.9596	56.0531	55.4054	50.6233	53.555	50.7681	54.9198	51.2376	51.3296	51.2208	48.7264	50.7747		48.117	50.6134	46.225	47.8279	50.1748	48.9518	48.3148	49.3857	47.3442	48.3621	49.6229	49.3716	44.6357	43.2489	47.1633	47.3135	47.2
	58.0623	19.0464		0.169336	500.3				19.1646		52.1444	56.6404	60.3656	50.8828	52.8842	56.0149	54.8125	54.2375	50.7975	51.7915	55.8158	55.2133	50.4606	53.3598	50.6022	54.7237	51.0655	51.1578	51.0492	48.5962	50.6123		47.8924	50.4165	46.0766	47.6849	49.9951	48.8185	48.1708	49.2153	47.1959	48.2159	49.4345	49.2037	44.4947	43.0944	46.9793	47.1353	47.0289
	58.7873	18.8434		0.169531	500.3				19.3865		51.9535	56.3984	60.1313	50.7293	52.6815	55.8283	54.5984	54.0375	50.6449	51.6198	55.5785	55.0235	50.3011	53.1664	50.4415	54.5237	50.8927	50.9876	50.8873	48.4487	50.4582		47.7715	50.2205	45.9724	47.5515	49.8567	48.6881	48.0328	49.0939	47.0751	48.0827	49.2113	49.0568	44.3555	42.9511	46.8411	47.0074	46.8987
	59.5213	18.6446		0.169727	500.3				19.611		51.7668	56.1575	59.8892	50.5837	52.4841	55.6261	54.3832	53.8646	50.4974	51.4455	55.3451	54.8509	50.1421	52.9748	50.2868	54.3245	50.7262	50.8203	50.7257	48.2892	50.3038		47.6309	50.0285	45.8667	47.4273	49.7119	48.5459	47.8913	48.9475	46.9529	47.9375	49.0823	48.8966	44.2414	42.8096	46.6891	46.8515	46.7445
	60.2645	18.428		0.169922	500.3				19.8381		51.5835	55.9202	59.6314	50.4366	52.2849	55.4286	54.168	53.64	50.351	51.2778	55.1064	54.6758	49.9863	52.7778	50.1272	54.1276	50.5457	50.6535	50.5637	48.146	50.1441		47.4728	49.8337	45.7546	47.3001	49.5544	48.4042	47.7503	48.7801	46.8058	47.7934	48.9406	48.7605	44.1004	42.6721	46.4998	46.6722	46.5229
	61.017	18.1875		0.170118	500.3				20.0678		51.4012	55.6816	59.3613	50.2841	52.0842	55.2247	53.9592	53.4424	50.2088	51.1119	54.8722	54.493	49.8254	52.5931	49.9753	53.9345	50.382	50.4884	50.3997	48.0252	49.9972		47.2787	49.6419	45.6131	47.1625	49.3941	48.2865	47.6232	48.6543	46.6804	47.6594	48.7823	48.5968	43.974	42.5421	46.3508	46.4878	46.3543
	61.7789	17.9678		0.170314	500.3				20.3002		51.2223	55.4433	59.0872	50.1291	51.8966	55.0239	53.7504	53.2425	50.0587	50.9535	54.6474	54.3083	49.6741	52.4104	49.8202	53.7381	50.2211	50.3239	50.2428	47.9041	49.8445		47.136	49.4465	45.4811	47.0436	49.2482	48.1602	47.4806	48.5331	46.5608	47.5255	48.5764	48.4606	43.8707	42.417	46.2306	46.3609	46.2289
	62.5503	17.7545		0.17051	500.3				20.5353		51.0455	55.2066	58.8602	49.9862	51.7046	54.8366	53.5496	53.0549	49.9115	50.7959	54.4182	54.1273	49.5243	52.2298	49.6704	53.5417	50.0569	50.1641	50.0823	47.76	49.6991		46.9974	49.2574	45.3808	46.9168	49.0914	48.0034	47.3478	48.3605	46.4407	47.385	48.434	48.3004	43.7739	42.3043	46.0821	46.1863	46.0792
	63.3313	17.5537		0.170706	500.3				20.773		50.8715	54.9689	58.6155	49.8434	51.5057	54.6529	53.3333	52.8808	49.7746	50.632	54.2036	53.9688	49.3732	52.0416	49.5203	53.3512	49.9034	50.0049	49.9322	47.6203	49.5508		46.8507	49.0675	45.2886	46.7967	48.9474	47.8916	47.2178	48.2314	46.2951	47.2531	48.3103	48.1425	43.6668	42.1995	45.9327	46.0001	45.9097
	64.1221	17.3594		0.170903	500.3				21.0136		50.699	54.732	58.3461	49.7091	51.3194	54.4654	53.1304	52.6806	49.6385	50.4719	53.9906	53.8002	49.2228	51.8652	49.3722	53.1645	49.7412	49.8457	49.7737	47.4824	49.3971		46.7073	48.8746	45.1521	46.669	48.818	47.7789	47.0899	48.1157	46.1818	47.1261	48.1823	48.0063	43.5705	42.0962	45.8321	45.8611	45.7978
	64.9228	17.1669		0.1711	500.3				21.2569		50.5284	54.4968	58.1078	49.5685	51.1294	54.2644	52.9341	52.4902	49.5066	50.3184	53.7635	53.6113	49.0738	51.6854	49.2313	52.9714	49.5723	49.6881	49.6204	47.364	49.257		46.5901	48.6866	45.0362	46.5512	48.6785	47.651	46.9571	47.9894	46.0721	46.996	47.9939	47.8947	43.4495	42.0033	45.7287	45.7548	45.7004
	65.7334	16.9791		0.171297	500.3				21.503		50.3597	54.2662	57.8551	49.4198	50.9455	54.0734	52.7395	52.3043	49.3627	50.1678	53.5407	53.4402	48.9265	51.4997	49.0775	52.78	49.4144	49.5335	49.4729	47.2398	49.1158		46.4351	48.4879	44.9314	46.4323	48.5192	47.4938	46.8313	47.8294	45.947	46.8595	47.8499	47.7419	43.3366	41.9128	45.5823	45.5745	45.5416
	66.5542	16.7954		0.171494	500.3				21.752		45.4515	54.0381	57.6122	48.8688	50.7694	49.8435	52.5422	52.1131	48.1812	50.0161	53.3333	49.3972	47.0242	51.3327	47.3599	48.1162	46.8602	47.4188	47.3614	46.724	48.9728		44.4413	48.2999	44.8367	46.3084	48.3731	47.3836	46.7089	47.6873	45.8075	46.7359	47.7186	47.4393	43.2529	41.8191	45.4341	45.2503	45.2485
	67.3852	16.6154		0.171692	500.3				22.0039		41.5109	53.8108	57.3823	40.8564	44.9595	43.1079	46.9804	46.1177	42.5111	46.5989	48.3998	42.4197	43.6144	46.1407	41.7177	44.0648	42.7155	42.7898	42.5918	41.3679	45.7646		42.7883	48.1154	44.7373	46.1624	48.1539	47.2759	46.4259	47.5758	45.6954	46.6138	45.9379	43.496	43.1724	41.7216	44.2813	40.4777	43.0429
	68.2266	16.3624		0.17189	500.3				22.2587		38.615	53.5882	53.9697	36.614	40.9515	39.7176	41.5089	41.5497	37.8017	39.5053	43.3775	39.3283	38.9794	42.4173	38.3041	41.673	38.522	38.7376	38.8954	36.8397	40.0403		41.476	47.9256	44.6209	45.0525	44.2893	44.6914	43.4051	45.9889	45.2779	46.077	41.98	39.951	43.0412	41.4699	42.0545	38.5363	41.3949
	69.0785	16.1462		0.172088	500.3				22.5165		36.7162	53.3661	47.268	34.8086	37.5753	39.0796	38.6183	38.5425	35.9556	36.4493	40.0534	38.5519	35.2697	38.6658	35.921	39.8254	36.4498	36.3246	36.3983	34.0437	36.6975		40.2774	47.738	37.893	42.585	40.7088	37.1343	40.1403	41.167	43.4202	43.2645	40.9482	39.6287	42.9269	41.1473	39.7392	37.8621	40.042
	69.9411	15.9366		0.172286	500.3				22.7772		35.6465	53.1464	43.521	34.3308	35.9235	38.624	37.6704	37.3755	34.9961	35.3453	38.613	38.1544	34.0099	37.0255	34.7004	38.3188	35.0651	35.1903	35.0219	33.1271	35.2836		39.1264	47.5501	37.0504	38.4119	37.4578	32.6184	37.7136	38.2739	40.4067	38.893	39.9627	39.279	42.8341	40.8369	38.1613	37.4819	39.3688
	70.8144	15.7411		0.172484	500.3				23.0409		35.0433	52.9306	42.2951	34.0666	35.3855	38.2748	37.1453	36.8312	34.3774	34.867	38.0807	37.7919	33.5688	36.3543	34.1034	37.5608	34.367	34.5876	34.3691	32.6291	34.4409		38.0975	47.3742	36.9362	34.3358	34.377	32.378	36.0191	34.9486	37.1158	35.1429	39.5201	36.0975	42.6957	40.4184	37.5751	37.3399	38.9289
	71.6986	15.5533		0.172683	500.3				23.3077		34.6735	52.7147	41.7924	33.8417	35.0872	38.0751	36.8694	36.5584	33.9951	34.6267	37.7146	37.5682	33.3259	35.8943	33.6447	37.0808	33.8736	34.1404	33.9238	32.1739	33.9086		37.2077	47.1992	36.8232	31.7754	33.003	32.2487	34.088	32.6112	34.0953	32.7758	38.9722	33.1416	41.3333	40.1032	37.2405	37.1568	38.5309
	72.5938	15.3709		0.172882	500.3				23.5776		34.4051	52.5011	41.3889	33.634	34.8185	37.8759	36.6334	36.3227	33.7484	34.4202	37.4351	37.3748	33.1226	35.5527	33.2731	36.68	33.5721	33.7726	33.6517	31.7935	33.5794		36.4188	47.0248	36.7117	31.193	32.8044	32.0818	31.9575	32.3668	31.8065	31.7118	38.2685	32.0846	39.3105	39.3449	36.9468	36.8329	37.9427
	73.5003	15.1934		0.173081	500.3				23.8506		34.1841	52.2896	41.0821	33.4322	34.5723	37.6996	36.4205	36.1201	33.5325	34.2348	37.2071	37.1952	32.9309	35.3195	33.0213	36.4156	33.3711	33.5016	33.457	31.5818	33.3238		35.6565	46.8553	32.7084	31.0609	32.6583	31.9609	31.1419	32.2164	30.813	31.3102	37.0329	31.8992	37.1179	37.5451	36.6272	36.3188	36.6488
	74.418	15.0203		0.173281	500.3				24.1268		33.989	52.0789	40.8137	33.2429	34.3368	37.5162	36.2072	35.8953	33.3137	34.0439	36.9813	37.0137	32.757	35.112	32.837	36.1994	33.1893	33.3105	33.2816	31.4319	33.089		34.9071	46.6895	29.6374	30.9396	32.5288	31.8627	31.0154	32.0853	30.5436	31.1645	35.0551	31.7535	34.4647	35.4875	36.2248	35.8048	36.0396
	75.3472	14.8176		0.17348	500.3				24.4062		33.8091	51.8695	40.5619	33.0823	34.0992	37.3285	35.9928	35.6542	33.1328	33.8582	36.7603	36.8198	32.6035	34.916	32.6883	36.0006	33.0228	33.1522	33.1174	31.2733	32.8848		34.2816	46.5191	29.5017	30.8286	32.4198	31.7613	30.8993	31.985	30.4283	31.0534	33.1611	31.6422	32.2968	33.909	35.6915	35.3481	35.74
	76.2881	14.6063		0.17368	500.3				24.6888		33.639	51.661	40.3029	32.9128	33.8962	37.1259	35.7783	35.4393	32.9875	33.6829	36.5406	36.6354	32.4491	34.7171	32.5531	35.8205	32.8582	33.0094	32.9657	31.1498	32.7225		33.6896	46.3569	29.3947	30.7229	32.2869	31.6359	30.7799	31.8737	30.3184	30.9312	32.1386	31.5347	30.7799	33.198	35.0444	34.9383	35.4683
	77.2406	14.406		0.17388	500.3				24.9747		33.4768	51.455	40.0621	32.7689	33.7063	36.9398	35.5759	35.2437	32.8657	33.5126	36.3288	36.43	32.3045	34.5433	32.4262	35.6516	32.714	32.8735	32.8185	31.0609	32.5862		33.1738	46.1977	29.2961	30.6225	32.1605	31.5135	30.6677	31.7328	30.209	30.8154	31.6352	31.4033	29.5444	32.6726	34.0445	34.532	35.1406
	78.2051	14.2128		0.17408	500.3				25.2639		33.3211	51.2494	39.8413	32.6142	33.5181	36.7641	35.3895	35.0739	32.7406	33.3499	36.1225	36.2594	32.1615	34.3733	32.2945	35.4825	32.5711	32.7396	32.6811	30.9359	32.4601		32.6573	46.0344	29.2194	30.5063	32.0404	31.3993	30.5544	31.6157	30.1004	30.7053	31.4995	31.2474	28.6887	31.6308	32.8744	34.0914	34.4708
	79.1816	14.0304		0.174281	500.3				25.5564		33.1723	51.0432	39.592	32.4643	33.3394	36.6017	35.2025	34.9166	32.6257	33.1931	35.9163	36.0921	32.0253	34.2025	32.1686	35.3204	32.4414	32.6055	32.5531	30.8225	32.3348		32.2598	45.8777	29.1264	30.4021	31.9382	31.2862	30.4504	31.5118	29.997	30.5965	31.3478	31.1423	28.3534	30.3107	31.9026	33.719	33.5943
	80.1703	13.855		0.174482	500.3				25.8523		33.0273	50.8383	39.3282	32.3003	33.1611	36.4355	35.0165	34.7201	32.5122	33.0326	35.7243	35.9262	31.9031	34.0445	32.0442	35.1621	32.3147	32.4767	32.4262	30.7443	32.2149		31.8892	45.722	29.0264	30.3001	31.8205	31.1758	30.3406	31.4065	29.8944	30.4878	31.2143	31.0544	28.1949	28.9874	31.0984	33.3248	32.2813
	81.1713	13.6843		0.174683	500.3				26.1517		32.8866	50.6336	39.1024	32.1644	32.9783	36.2629	34.8365	34.542	32.3985	32.8783	35.5311	35.7251	31.7701	33.879	31.9263	34.9982	32.1881	32.3458	32.301	30.6323	32.0948		31.478	45.5631	28.9377	30.2016	31.6905	31.0677	30.2282	31.2707	29.8009	30.3768	31.0942	30.9127	28.1123	27.9579	30.3464	32.8227	30.7295
	82.1848	13.5179		0.174884	500.3				26.4545		32.7486	50.4329	38.8929	32.0493	32.807	36.0749	34.6484	34.349	32.2776	32.7178	35.335	35.5595	31.6472	33.7201	31.8003	34.8354	32.0541	32.2185	32.1764	30.5414	31.9732		31.123	45.4149	28.8516	30.0978	31.5745	30.9548	30.1232	31.163	29.6919	30.2693	30.9819	30.7793	28.0391	27.2492	29.8459	32.2627	29.9825
	83.211	13.3537		0.175085	500.3				26.7609		32.6112	50.2338	38.6468	31.9014	32.6545	35.8878	34.4638	34.1815	32.1594	32.565	35.1448	35.3805	31.5303	33.5713	31.6763	34.6821	31.931	32.0879	32.0523	30.4524	31.8557		30.7956	45.2606	28.7601	29.99	31.4666	30.8472	30.0232	31.0472	29.5899	30.1604	30.8461	30.6638	27.9672	26.8699	29.5697	31.3919	29.6442
	84.25	13.097		0.175287	500.3				27.0707		32.4728	50.0345	38.421	31.7839	32.4941	35.73	34.2904	34.0022	32.0346	32.4288	34.9568	35.1967	31.4019	33.4209	31.554	34.5177	31.8035	31.9571	31.9248	30.3431	31.732		30.5201	45.1076	28.6809	29.8867	31.3554	30.7391	29.9216	30.9582	29.4794	30.0596	30.7088	30.5675	27.836	26.7175	29.4565	30.352	29.5073
	85.302	12.8878		0.175489	500.3				27.3842		32.336	49.8357	38.1944	31.6705	32.3366	35.5506	34.1246	33.8533	31.9245	32.2954	34.7822	35.0343	31.2694	33.2687	31.4289	34.3556	31.6797	31.8274	31.7958	30.247	31.6043		30.2799	44.9567	28.5902	29.7835	31.2291	30.618	29.8116	30.8427	29.3794	29.9495	30.6056	30.4565	27.7561	26.6317	29.355	29.5192	29.3965
	86.3671	12.6862		0.175691	500.3				27.7013		32.203	49.6334	37.9875	31.5437	32.186	35.3762	33.9574	33.706	31.8096	32.1612	34.6086	34.8678	31.1459	33.127	31.3037	34.1964	31.5588	31.6989	31.6703	30.135	31.4849		30.0113	44.8067	28.5232	29.6679	31.1129	30.5078	29.698	30.7164	29.2786	29.8369	30.5062	30.306	27.6786	26.5409	29.2554	29.0459	29.2818
	87.4456	12.5005		0.175894	500.3				28.0221		32.0757	49.4271	37.7705	31.4436	32.0338	35.2267	33.804	33.5617	31.6942	32.0318	34.4457	34.7454	31.0335	32.989	31.1853	34.0556	31.439	31.5759	31.5579	30.0473	31.3715		29.791	44.6593	28.4354	29.5611	31.0061	30.4078	29.5951	30.5901	29.1673	29.7289	30.387	30.2018	27.5967	26.4609	29.15	28.9011	29.1821
	88.5374	12.319		0.176096	500.3				28.3465		31.9468	49.2148	37.5634	31.3141	31.8838	35.0605	33.6581	33.4091	31.5897	31.9085	34.2793	34.6044	30.9167	32.8442	31.0658	33.895	31.3068	31.4518	31.4317	29.9565	31.2568		29.6022	44.5017	28.3183	29.461	30.9001	30.2999	29.4896	30.5009	29.0527	29.6232	30.234	30.1001	27.4634	26.3747	29.0348	28.7869	29.0623
	89.643	12.1438		0.176299	500.3				28.6748		31.8213	49.0038	37.3643	31.205	31.7385	34.8815	33.5013	33.2343	31.4771	31.7877	34.1199	34.4564	30.7943	32.7051	30.9571	33.7443	31.1907	31.3312	31.3145	29.8781	31.1381		29.4414	44.3396	28.2269	29.3633	30.7822	30.1914	29.3848	30.3914	28.9573	29.5195	30.1226	29.9944	27.3717	26.2908	28.9265	28.6669	28.9573
	90.7623	11.9764		0.176502	500.3				29.0068		31.6981	48.7976	37.174	31.0748	31.6027	34.6948	33.3591	33.0937	31.3656	31.6682	33.9567	34.2914	30.6745	32.5704	30.8389	33.5946	31.0769	31.2131	31.1986	29.7988	31.0294		29.2628	44.1798	28.1328	29.272	30.6689	30.1014	29.2853	30.291	28.8666	29.4182	30.0132	29.8788	27.2922	26.1986	28.8255	28.5395	28.8408
	91.8956	11.807		0.176705	500.3				29.3427		31.5755	48.5987	36.9953	30.9795	31.4632	34.5754	33.2117	32.9515	31.2626	31.5484	33.8048	34.1595	30.5699	32.4391	30.7196	33.4526	30.955	31.098	31.0844	29.7046	30.9219		29.1307	44.0169	28.0644	29.1648	30.5609	30.0007	29.1862	30.1722	28.7681	29.3236	29.9065	29.7596	27.1998	26.1053	28.7135	28.4305	28.7346
	93.043	11.5873		0.176909	500.3				29.6825		31.4545	48.4067	36.8094	30.8854	31.3104	34.4178	33.0606	32.8079	31.1572	31.4198	33.6622	34.0249	30.4594	32.309	30.6129	33.3043	30.8488	30.9803	30.9746	29.6134	30.806		29.0151	43.8553	27.9895	29.0684	30.4698	29.8865	29.0921	30.0797	28.6758	29.2223	29.7697	29.6598	27.1085	26.0245	28.6229	28.3169	28.6328
	94.2048	11.3926		0.177113	500.3				30.0262		31.3354	48.2204	36.621	30.7578	31.1705	34.2544	32.9211	32.6691	31.0613	31.3066	33.5108	33.8942	30.3417	32.1806	30.5093	33.1636	30.7376	30.8664	30.86	29.5183	30.6981		28.9177	43.6996	27.8786	28.9783	30.3697	29.7935	28.9987	29.9827	28.5865	29.13	29.6725	29.5738	27.029	25.9541	28.5339	28.2126	28.5363
	95.3811	11.2032		0.177317	500.3				30.3739		31.2181	48.0346	36.4523	30.6605	31.0352	34.0902	32.7844	32.5324	30.9555	31.1923	33.3649	33.7548	30.2306	32.0473	30.3916	33.0215	30.6262	30.7525	30.7484	29.4527	30.5877		28.7979	43.5381	27.8039	28.8885	30.2597	29.6954	28.9057	29.883	28.5021	29.0351	29.5808	29.4662	26.9653	25.8857	28.4601	28.1174	28.4475
	96.572	11.0181		0.177521	500.3				30.7256		31.1009	47.8519	36.2404	30.564	30.9022	33.9579	32.6383	32.3914	30.8485	31.0767	33.2084	33.6212	30.1265	31.9234	30.2882	32.8797	30.5146	30.6391	30.64	29.3755	30.4864		28.7094	43.3882	27.7333	28.7964	30.157	29.5978	28.8099	29.7839	28.4186	28.9403	29.4809	29.3563	26.8918	25.8119	28.3741	28.0206	28.3535
	97.7779	10.8309		0.177726	500.3				31.0814		30.9852	47.672	36.0844	30.4584	30.7737	33.7899	32.5038	32.2304	30.7519	30.9597	33.0687	33.4739	30.0212	31.7973	30.1801	32.7342	30.4103	30.5269	30.5298	29.2899	30.3802		28.6007	43.2423	27.6534	28.7059	30.0629	29.5051	28.7177	29.6828	28.3189	28.8482	29.3614	29.2672	26.8088	25.7415	28.2711	27.9219	28.2655
	98.9988	10.6238		0.17793	500.3				31.4413		30.8714	47.4943	35.9117	30.3403	30.6438	33.6537	32.3766	32.0871	30.6524	30.8502	32.9224	33.3291	29.9214	31.6753	30.0693	32.5927	30.3045	30.4164	30.422	29.2177	30.2723		28.4883	43.0979	27.5606	28.6192	29.9633	29.3974	28.6283	29.5988	28.2246	28.761	29.2502	29.1682	26.7191	25.6795	28.1727	27.8206	28.1544
	100.235	10.4064		0.178135	500.3				31.8053		30.7576	47.3201	35.7578	30.23	30.5157	33.5099	32.2413	31.9634	30.5493	30.7396	32.7823	33.2152	29.8085	31.5505	29.9642	32.458	30.1911	30.3095	30.3117	29.1395	30.1672		28.4078	42.9587	27.4804	28.5358	29.8493	29.3017	28.5423	29.5113	28.1426	28.6681	29.1581	29.0798	26.6552	25.6114	28.1018	27.7403	28.079
	101.486	10.2168		0.178341	500.3				32.1736		30.6442	47.1474	35.5876	30.1407	30.3826	33.3727	32.1075	31.8323	30.4483	30.6299	32.6429	33.0865	29.7082	31.4298	29.86	32.3193	30.0832	30.199	30.2057	29.0548	30.07		28.2878	42.8259	27.4173	28.4426	29.7496	29.2098	28.452	29.4065	28.0651	28.5792	29.0694	28.9498	26.594	25.5369	28.0162	27.6271	27.9825
	102.754	10.0454		0.178546	500.3				32.5462		30.5283	46.9776	35.397	30.0268	30.2457	33.1845	31.9734	31.6848	30.3503	30.5183	32.5061	32.9385	29.6001	31.3143	29.7493	32.1874	29.9722	30.0843	30.0957	28.9738	29.9711		28.1944	42.6952	27.3504	28.344	29.6541	29.1223	28.3612	29.3222	27.9676	28.4878	28.9712	28.8567	26.5053	25.4687	27.9208	27.5318	27.893
	104.037	9.88762		0.178752	500.3				32.923		30.4079	46.8099	35.2469	29.919	30.1183	33.0612	31.8319	31.5482	30.2445	30.4073	32.3627	32.7788	29.487	31.1897	29.6323	32.044	29.8503	29.9665	29.977	28.8714	29.8562		28.107	42.566	27.2574	28.2541	29.5568	29.0071	28.2653	29.2303	27.8678	28.3962	28.8499	28.7571	26.4179	25.4041	27.8285	27.444	27.7939
	105.336	9.74162		0.178958	500.3				33.3043		30.2891	46.6406	35.0859	29.8162	29.9852	32.9212	31.6997	31.4184	30.1285	30.2916	32.2182	32.648	29.3689	31.0487	29.5221	31.899	29.7344	29.8497	29.8626	28.8013	29.7386		28.0282	42.4367	27.1779	28.1505	29.4381	28.8904	28.1685	29.1201	27.7697	28.2947	28.755	28.6636	26.3472	25.3397	27.7483	27.3639	27.7178
	106.651	9.60633		0.179164	500.3				33.6899		30.1736	46.4753	34.9025	29.7212	29.8479	32.7859	31.5646	31.2782	30.0353	30.1748	32.0775	32.5188	29.2634	30.9264	29.4092	31.7593	29.6231	29.7362	29.752	28.7169	29.6339		27.9062	42.3115	27.1107	28.0385	29.3201	28.7798	28.0615	28.9935	27.6601	28.1853	28.6614	28.5261	26.2634	25.2663	27.6625	27.2572	27.6129
	107.983	9.47607		0.17937	500.3				34.08		30.0638	46.3121	34.7587	29.6067	29.7246	32.6342	31.4374	31.1341	29.94	30.0665	31.9391	32.3914	29.1638	30.805	29.3093	31.6306	29.5224	29.6281	29.6462	28.6291	29.534		27.8047	42.1818	27.0319	27.932	29.2095	28.7012	27.9577	28.887	27.5531	28.0802	28.5535	28.425	26.1414	25.1765	27.5559	27.1655	27.5144
	109.331	9.35053		0.179577	500.3				34.4747		29.9564	46.1515	34.6106	29.5016	29.596	32.4911	31.307	30.9919	29.8457	29.9507	31.8077	32.2508	29.0661	30.6886	29.2087	31.4971	29.4166	29.5237	29.5439	28.5592	29.4322		27.6984	42.0644	26.9417	27.8496	29.1215	28.6058	27.8617	28.8037	27.4631	27.9871	28.4084	28.3306	26.0334	25.0844	27.4488	27.0607	27.4108
	110.696	9.18722		0.179784	500.3				34.8739		29.8514	45.9902	34.4521	29.4141	29.4826	32.3372	31.1849	30.8578	29.7455	29.8491	31.67	32.1344	28.97	30.5774	29.1108	31.3716	29.319	29.4237	29.4412	28.4928	29.3361		27.5836	41.9396	26.827	27.7641	29.0165	28.5133	27.7788	28.7201	27.3773	27.8984	28.3033	28.2361	25.939	25.0016	27.3526	26.9597	27.3088
	112.078	9.02898		0.179991	500.3				35.2777		29.7475	45.8314	34.3012	29.3265	29.3657	32.2238	31.0594	30.737	29.6565	29.7519	31.5402	32.0134	28.8652	30.4708	29.0086	31.2521	29.2301	29.3246	29.3404	28.4301	29.2335		27.505	41.8215	26.7591	27.6824	28.9217	28.4203	27.6939	28.6187	27.2975	27.8108	28.2182	28.158	25.871	24.9153	27.2723	26.8698	27.2247
	113.478	8.88332		0.180198	500.3				35.6862		29.6446	45.6763	34.1367	29.2264	29.2277	32.0783	30.9429	30.6131	29.5699	29.6495	31.424	31.9129	28.7703	30.3626	28.9162	31.1305	29.1321	29.2255	29.2442	28.3522	29.1426		27.4188	41.7057	26.7111	27.5983	28.8364	28.3433	27.6072	28.5289	27.2239	27.7325	28.1322	28.0607	25.7968	24.8308	27.1831	26.7677	27.1215
	114.895	8.74549		0.180406	500.3				36.0994		29.5421	42.0249	33.9781	29.1368	29.1025	31.9678	30.8123	30.4932	29.4787	29.5447	31.2975	31.7684	28.6812	30.2526	28.8253	31.0064	29.0332	29.1249	29.1474	28.2813	29.0488		27.3027	41.0533	26.6435	27.5133	28.7458	28.2521	27.5255	28.4472	27.1357	27.648	28.0295	27.9658	25.7177	24.7569	27.0878	26.6518	27.0239
	116.329	8.61861		0.180613	500.3				36.5174		29.4416	37.5058	33.8503	29.0424	28.9954	31.8378	30.7031	30.3891	29.3892	29.4425	31.1552	31.6486	28.5899	30.1377	28.7245	30.8849	28.9362	29.0279	29.0475	28.2026	28.9581		27.2249	39.1115	26.5648	27.4288	28.6443	28.165	27.4413	28.3658	27.0557	27.5692	27.9379	27.8738	25.6415	24.6904	27.0096	26.5632	26.9399
	117.782	8.49666		0.180821	500.3				36.9403		29.3422	34.7778	33.71	28.9451	28.8828	31.7139	30.5869	30.2762	29.2993	29.3461	31.0422	31.5183	28.4918	30.0314	28.6334	30.7691	28.8544	28.9315	28.9504	28.1405	28.8611		27.1577	37.5019	26.4936	27.3591	28.5558	28.0769	27.3613	28.2709	26.984	27.4864	27.8526	27.7967	25.5821	24.6249	26.9481	26.4887	26.8717
	119.253	8.3792		0.18103	500.3				37.368		29.2426	33.2519	33.5549	28.8423	28.7751	31.6016	30.4738	30.1397	29.2121	29.2458	30.9277	31.4239	28.3995	29.9266	28.5477	30.6546	28.7545	28.8383	28.8626	28.0833	28.7716		27.0843	36.1798	26.4328	27.2714	28.4731	27.9924	27.2777	28.1801	26.9139	27.4052	27.7656	27.7148	25.5233	24.5653	26.8761	26.411	26.7992
	120.742	8.19607		0.181238	500.3				37.8007		29.1445	32.4654	33.4297	28.7618	28.6431	31.4683	30.3509	30.02	29.1293	29.1515	30.805	31.2951	28.3043	29.8242	28.4535	30.5362	28.6468	28.7409	28.7668	28.0111	28.6794		27.0029	34.8082	26.3761	27.1871	28.3777	27.9159	27.1958	28.0968	26.8266	27.3269	27.6675	27.6463	25.447	24.5017	26.7907	26.3305	26.7168
	122.249	8.03001		0.181447	500.3				38.2384		29.0457	32.0069	33.2987	28.6635	28.5315	31.3165	30.2345	29.9088	29.0456	29.0433	30.6819	31.189	28.2227	29.7122	28.3582	30.4186	28.5594	28.6454	28.6699	27.9475	28.5912		26.8958	33.4419	26.2973	27.1152	28.286	27.8307	27.1145	28.0149	26.7471	27.2475	27.5748	27.5515	25.3745	24.4423	26.7044	26.2324	26.6251
	123.776	7.8785		0.181656	500.3				38.6812		28.939	31.6971	33.0808	28.5558	28.4262	31.195	30.1294	29.7895	28.9433	28.9438	30.5565	31.0334	28.1166	29.602	28.2552	30.2993	28.4679	28.5407	28.5662	27.8773	28.4941		26.8073	32.2745	26.2346	27.0298	28.1993	27.7369	27.0403	27.9243	26.6721	27.1678	27.4844	27.4598	25.308	24.3848	26.6337	26.1456	26.5454
	125.321	7.73874		0.181865	500.3				39.1291		28.8197	31.4549	32.9652	28.4267	28.3003	31.057	30.0005	29.6623	28.8246	28.8315	30.437	30.8845	27.993	29.4905	28.1413	30.1629	28.3477	28.4221	28.4434	27.7842	28.3858		26.7128	31.3005	26.1801	26.9302	28.0996	27.6023	26.95	27.8252	26.5896	27.0828	27.3931	27.3502	25.249	24.3215	26.5421	26.05	26.458
	126.886	7.61131		0.182075	500.3				39.5822		28.7087	31.2465	32.8388	28.2965	28.1597	30.9362	29.8655	29.5177	28.7288	28.7121	30.3047	30.7716	27.8787	29.365	28.0346	30.0324	28.2374	28.3093	28.3337	27.7047	28.2724		26.6222	30.5315	26.1198	26.7835	27.9726	27.4695	26.8427	27.6948	26.4646	26.974	27.2879	27.2569	25.1622	24.2552	26.4439	25.9716	26.3775
	128.47	7.48969		0.182285	500.3				40.0405		28.6058	31.0608	32.6635	28.1949	28.0234	30.826	29.7438	29.4031	28.6272	28.5968	30.1715	30.6798	27.7733	29.2543	27.929	29.9046	28.1351	28.2056	28.2348	27.6094	28.1636		26.4955	29.9248	26.0423	26.6642	27.8577	27.3798	26.7306	27.572	26.333	26.8459	27.1939	27.1354	25.0558	24.18	26.3422	25.8618	26.272
	130.074	7.37327		0.182495	500.3				40.5042		28.5096	30.8886	32.4499	28.1118	27.9166	30.67	29.6222	29.3073	28.5412	28.4966	30.0556	30.5605	27.6863	29.1427	27.8426	29.8016	28.0377	28.1118	28.1391	27.5496	28.0762		26.404	29.4528	25.9448	26.5727	27.7614	27.2885	26.6239	27.4678	26.2275	26.7417	27.0831	27.043	24.9248	24.0864	26.2592	25.7727	26.1734
	131.699	7.17705		0.182705	500.3				40.9732		28.4163	30.7298	32.314	28.0239	27.8119	30.5778	29.5177	29.2029	28.4631	28.4077	29.9517	30.4146	27.5948	29.0477	27.7568	29.6935	27.9529	28.022	28.0422	27.4698	27.9858		26.3182	29.0699	25.8574	26.4982	27.6817	27.2041	26.5378	27.3749	26.151	26.655	26.9737	26.9431	24.8089	23.9854	26.1689	25.6734	26.0804
	133.343	7.02532		0.182915	500.3				41.4477		28.3237	30.5747	32.2028	27.9245	27.7016	30.4609	29.4091	29.091	28.3801	28.3151	29.846	30.3267	27.5066	28.9531	27.6698	29.5837	27.871	27.931	27.9541	27.3465	27.8959		26.2359	28.7559	25.757	26.4142	27.5913	27.1279	26.4557	27.2788	26.0812	26.579	26.8662	26.868	24.7079	23.8905	26.0798	25.6009	25.9976
	135.008	6.88023		0.183126	500.3				41.9276		28.2323	30.4249	32.094	27.8204	27.5908	30.3447	29.2977	28.9812	28.2984	28.2226	29.7301	30.2038	27.4179	28.8485	27.5805	29.475	27.7716	27.8424	27.8689	27.2913	27.8098		26.1318	28.5252	25.6745	26.3363	27.5071	27.0586	26.381	27.1997	26.0004	26.506	26.7643	26.7928	24.6168	23.7983	25.9707	25.5045	25.8826
	136.694	6.75134		0.183337	500.3				42.4131		28.1422	30.2845	31.9657	27.7371	27.4953	30.2302	29.1884	28.8851	28.2148	28.1269	29.6182	30.1125	27.335	28.7513	27.4977	29.3681	27.6824	27.7554	27.784	27.2434	27.7316		26.0498	28.3389	25.6228	26.265	27.4199	26.975	26.3059	27.1292	25.9288	26.4331	26.6786	26.7204	24.5433	23.7094	25.8857	25.4079	25.7846
	138.401	6.63042		0.183548	500.3				42.9042		28.0536	30.1449	31.7904	27.656	27.392	30.1385	29.0893	28.775	28.1332	28.0377	29.5139	29.9747	27.2507	28.6554	27.4121	29.2683	27.5984	27.67	27.6961	27.1857	27.646		25.9716	28.1691	25.5302	26.1873	27.3465	26.8973	26.234	27.0527	25.8603	26.3637	26.5999	26.6329	24.4754	23.6303	25.8018	25.3033	25.7006
	140.129	6.51384		0.18376	500.3				43.401		27.9659	30.0066	31.6629	27.5563	27.2875	30.0154	28.984	28.6729	28.0577	27.9526	29.414	29.8635	27.1755	28.5631	27.3328	29.1548	27.5132	27.5831	27.6121	27.1241	27.5641		25.8949	28.0109	25.4594	26.1156	27.2642	26.827	26.1601	26.962	25.7966	26.2919	26.52	26.558	24.4231	23.5635	25.735	25.2177	25.6238
	141.878	6.14566		0.183971	500.3				43.9036		27.8773	29.8745	31.5558	27.475	27.1944	29.9072	28.8889	28.5707	27.9801	27.8689	29.2929	29.7653	27.0946	28.4652	27.2526	29.0553	27.4291	27.4989	27.5225	27.0032	27.4855		25.8205	27.8458	25.4028	26.0351	27.1756	26.753	26.0832	26.8705	25.7206	26.2157	26.4297	26.4876	24.3522	23.5043	25.6579	25.1407	25.5578
	143.65	5.85656		0.184183	500.3				44.412		27.7899	29.7378	31.444	27.3642	27.0863	29.7904	28.7878	28.4736	27.8857	27.7856	29.1901	29.6608	27.0029	28.3753	27.1654	28.9561	27.3445	27.414	27.4431	26.936	27.4064		25.7081	27.688	25.3334	25.9655	27.0933	26.6848	26.0096	26.8005	25.6468	26.1448	26.3478	26.4072	24.2852	23.4487	25.5836	25.0487	25.4681
	145.444	5.59858		0.184395	500.3				44.9262		27.7018	29.6057	31.2719	27.2933	26.9984	29.6617	28.6884	28.3668	27.8099	27.691	29.095	29.555	26.9224	28.2894	27.0876	28.849	27.2599	27.332	27.3574	26.8791	27.3272		25.6319	27.5247	25.2591	25.8848	27.0178	26.6061	25.9351	26.737	25.5763	26.0737	26.2616	26.331	24.2132	23.3841	25.5154	24.9762	25.3955
	147.26	5.38153		0.184608	500.3				45.4465		27.5873	29.4747	31.1706	27.1657	26.8961	29.533	28.5871	28.2647	27.6977	27.6133	29.0012	29.4104	26.8188	28.1904	26.9758	28.7132	27.1548	27.2157	27.2434	26.7874	27.2373		25.5472	27.3729	25.1956	25.8089	26.9349	26.511	25.8642	26.6569	25.5024	26.0055	26.1916	26.2199	24.1518	23.3294	25.4289	24.8674	25.3102
	149.099	5.19776		0.18482	500.3				45.9727		27.4637	29.348	31.0481	27.0354	26.7789	29.406	28.445	28.1258	27.566	27.4798	28.8717	29.2807	26.6732	28.0575	26.8454	28.5846	27.0371	27.0803	27.1071	26.6364	27.104		25.4519	27.2212	25.1558	25.6926	26.8228	26.3545	25.7646	26.5309	25.3967	25.9174	26.0908	26.1063	24.0701	23.2694	25.3252	24.7848	25.216
	150.96	5.03076		0.185033	500.3				46.505		27.3584	29.2234	30.8581	26.9216	26.6447	29.2848	28.3243	27.9967	27.4661	27.3586	28.7363	29.1727	26.5682	27.93	26.7433	28.4657	26.921	26.9774	27.0027	26.5536	26.9877		25.3333	27.0725	25.0678	25.5169	26.6848	26.2137	25.6427	26.3984	25.2469	25.7798	25.9827	25.9953	23.9853	23.193	25.2115	24.6904	25.1144
	152.845	4.87161		0.185246	500.3				47.0435		27.2667	29.1012	30.6872	26.8154	26.5202	29.1897	28.2198	27.8979	27.3753	27.2661	28.6299	29.0643	26.4867	27.8271	26.6568	28.3486	26.8323	26.8883	26.9118	26.4963	26.893		25.2309	26.9247	24.9832	25.3975	26.5547	26.1163	25.5247	26.2774	25.098	25.6402	25.8937	25.8555	23.8656	23.1062	25.1251	24.5996	25.0157
	154.754	4.73181		0.18546	500.3				47.5883		27.1804	28.9794	30.5252	26.7384	26.4399	29.0919	28.1273	27.8117	27.3013	27.1797	28.5333	28.9541	26.4027	27.7358	26.5686	28.2432	26.7531	26.8023	26.8272	26.3806	26.8112		25.1367	26.792	24.912	25.311	26.479	26.0445	25.4108	26.1936	24.995	25.5434	25.7917	25.7629	23.7088	23.0003	25.0388	24.5019	24.9116
	156.686	4.59949		0.185674	500.3				48.1393		27.0973	28.8621	30.4179	26.6673	26.345	28.9962	28.0287	27.7148	27.2224	27.0985	28.4421	28.8378	26.3204	27.6426	26.4902	28.1446	26.6789	26.7184	26.747	26.3184	26.7292		25.0482	26.6566	24.7628	25.2405	26.4067	25.9727	25.3305	26.0992	24.9263	25.4735	25.6631	25.6884	23.5625	22.8762	24.9547	24.4211	24.8287
	158.642	4.47386		0.185887	500.3				48.6968		27.014	28.7439	30.3198	26.5865	26.2657	28.8849	27.9348	27.6218	27.1425	27.0186	28.3454	28.752	26.2414	27.5546	26.4145	28.056	26.5965	26.6385	26.6645	26.2689	26.6529		24.9654	26.5161	24.6452	25.1694	26.3215	25.9051	25.2615	26.0169	24.8551	25.4044	25.5431	25.628	23.4454	22.7839	24.8439	24.3482	24.7483
	160.623	4.35113		0.186102	500.3				49.2606		26.9313	28.6276	30.1733	26.4661	26.1542	28.7811	27.8484	27.5217	27.058	26.9355	28.2486	28.6576	26.1669	27.464	26.3372	27.9585	26.5229	26.5602	26.5819	26.2217	26.57		24.8618	26.3725	24.5804	25.1003	26.2448	25.835	25.1927	25.9551	24.7877	25.3365	25.4611	25.5561	23.3722	22.6727	24.7271	24.2568	24.6161
	162.629	4.23281		0.186316	500.3				49.831		26.8501	28.5134	30.0651	26.4052	26.0796	28.7014	27.7544	27.4339	26.986	26.8519	28.1504	28.5555	26.091	27.3726	26.2574	27.8576	26.4482	26.4838	26.5059	26.1167	26.4973		24.7838	26.2334	24.5159	25.0308	26.1721	25.7671	25.124	25.8932	24.7207	25.2684	25.3793	25.4898	23.2925	22.5538	24.6309	24.1587	24.496
	164.66	4.10215		0.186531	500.3				50.4081		26.7695	28.3981	29.9204	26.3255	25.9868	28.5951	27.6604	27.3358	26.9111	26.7729	28.0529	28.4395	26.0075	27.2872	26.1809	27.7726	26.3778	26.4058	26.4251	26.0238	26.4192		24.7064	26.1009	24.4659	24.9586	26.1001	25.6819	25.0579	25.8137	24.6603	25.2062	25.306	25.4143	23.2326	22.4682	24.5427	24.0319	24.4115
	166.716	3.98479		0.186745	500.3				50.9918		26.6893	28.2886	29.8335	26.2408	25.9077	28.5022	27.5613	27.2252	26.8302	26.6903	27.9622	28.3455	25.9353	27.2	26.1074	27.6778	26.2991	26.3257	26.3467	25.957	26.3432		24.6321	25.9728	24.4107	24.898	26.0248	25.6205	24.9912	25.7189	24.5968	25.1402	25.2265	25.3547	23.1734	22.4057	24.4828	23.9467	24.345
	168.797	3.87216		0.186961	500.3				51.5822		26.6081	28.1776	29.6687	26.1598	25.8237	28.3742	27.475	27.1343	26.7525	26.6177	27.8715	28.2437	25.855	27.1112	26.0332	27.5846	26.2192	26.2456	26.2682	25.9208	26.2663		24.5594	25.8566	24.3358	24.8163	25.941	25.5549	24.921	25.6527	24.5229	25.0729	25.1486	25.296	23.117	22.3491	24.414	23.8771	24.2782
	170.905	3.75958		0.187176	500.3				52.1795		24.8351	28.0671	29.5305	26.0599	25.7231	27.4541	27.3932	27.0468	26.6298	26.5354	27.7836	27.656	25.4571	27.0313	25.7743	26.4717	25.6201	25.7402	25.8614	25.7699	26.1925		23.8097	25.7431	24.2649	24.749	25.8716	25.4689	24.8528	25.5925	24.4474	25.0053	25.0745	25.2116	23.0542	22.2945	24.3378	23.7904	24.1986
	173.039	3.64928		0.187392	500.3				52.7837		21.3582	27.9582	29.3738	20.6781	23.5651	21.5714	25.2764	24.8138	21.952	25.5699	27.5672	21.4152	22.2212	24.6486	21.3973	22.5217	21.5816	21.7508	21.9028	21.9396	24.5818		22.3657	25.6455	24.2109	24.505	25.7856	25.1707	24.7642	25.516	24.3435	24.9234	24.9693	22.0912	22.9635	22.2322	23.2201	20.6156	22.617
	175.2	3.5419		0.187607	500.3				53.3949		19.6262	27.8507	29.2808	18.8569	19.7198	20.7277	20.7766	20.6015	19.9213	20.1538	22.1114	20.5414	18.837	21.2112	19.2603	20.9054	19.5326	19.4734	19.5186	19.1821	20.3012		21.2971	25.5525	24.1452	22.3963	22.6582	19.4546	22.2123	23.1368	22.8752	24.0242	22.0367	21.294	22.8775	21.9916	21.201	19.961	21.4249
	177.387	3.43842		0.187824	500.3				54.0132		19.0448	27.7389	24.0736	18.6119	18.3105	20.4359	19.8906	19.5841	19.3352	19.1342	20.3474	20.2957	18.3308	19.8586	18.6595	20.0995	18.8218	18.8765	18.8227	18.6054	19.1793		20.4315	25.4659	20.3088	18.8621	19.8519	18.1332	20.0854	20.3741	20.1377	20.3749	21.195	19.4739	22.7453	21.6928	20.4782	19.8166	21.05
	179.602	3.33743		0.18804	500.3				54.6387		18.8345	27.6253	21.8612	18.4681	18.1033	20.3255	19.6785	19.3706	19.0994	18.9559	20.0341	20.1879	18.1929	19.4983	18.3547	19.781	18.547	18.5822	18.5671	18.3558	18.7711		19.7042	25.3742	20.187	17.6567	18.3113	18.0658	18.4745	18.2263	17.8785	18.1132	20.8358	17.8439	21.208	21.384	20.219	19.5917	20.6132
	181.845	3.2309		0.188257	500.3				55.2713		18.7078	27.5136	21.4852	18.3461	17.9636	20.2357	19.5627	19.2538	18.9436	18.8386	19.8928	20.085	18.0783	19.3346	18.2084	19.6295	18.4416	18.4258	18.4519	18.2091	18.584		19.1212	25.2844	20.1444	17.5826	18.2234	17.9959	17.3874	18.1464	17.3578	17.6544	20.116	17.7604	19.1905	20.0551	19.9583	19.2195	19.8585
	184.115	3.12633		0.188473	500.3				55.9114		18.6044	27.4027	21.2925	18.2599	17.8367	20.1014	19.436	19.1208	18.8296	18.7078	19.7716	19.9592	17.9938	19.2238	18.1178	19.528	18.3555	18.3374	18.3505	18.1342	18.4287		18.6288	25.1889	16.9382	17.5056	18.1506	17.9136	17.316	18.0688	17.2895	17.5832	18.485	17.688	17.5983	18.5786	19.4838	18.8459	19.6296
	186.414	3.02338		0.18869	500.3				56.5588		18.5139	27.2975	21.1834	18.1525	17.7209	20.0055	19.3159	19.0154	18.754	18.5963	19.6647	19.8518	17.8975	19.1257	18.0424	19.427	18.2868	18.2609	18.2653	18.0662	18.3436		18.237	25.095	16.7745	17.4336	18.0717	17.8471	17.2478	17.9783	17.2266	17.5166	17.6926	17.6236	16.6673	18.0847	18.6641	18.5354	19.3073
	188.742	2.92167		0.188908	500.3				57.2137		18.4312	27.1933	20.9922	18.0357	17.6138	19.9057	19.213	18.9205	18.677	18.508	19.5632	19.75	17.8243	19.0357	17.9774	19.3422	18.1976	18.1886	18.1897	18.0159	18.2752		17.911	25.0058	16.7001	17.3676	18.002	17.7767	17.1828	17.9034	17.1597	17.4516	17.5589	17.5634	16.4257	17.0976	17.8399	18.2167	18.4106
	191.099	2.81401		0.189125	500.3				57.8762		18.3528	27.0926	20.8221	17.9491	17.5066	19.7968	19.1062	18.8082	18.6076	18.4185	19.4638	19.644	17.749	18.9496	17.9103	19.2504	18.1282	18.1146	18.12	17.8766	18.2012		17.6203	24.9217	16.6405	17.2998	17.924	17.7157	17.1187	17.8433	17.0943	17.3838	17.4914	17.4957	16.3658	16.1396	17.3357	17.8266	17.444
	193.485	2.70186		0.189343	500.3				58.5464		18.2762	26.9913	20.7244	17.8926	17.4367	19.6606	19.0076	18.721	18.5427	18.3197	19.3549	19.5534	17.6757	18.8648	17.832	19.1622	18.0619	18.0438	18.0467	17.8345	18.1327		17.397	24.8397	16.5929	17.2381	17.8646	17.6519	17.0559	17.7822	17.0331	17.3162	17.4228	17.4331	16.2912	15.7054	17.1806	17.1049	17.2464
	195.901	2.59154		0.189561	500.3				59.2243		18.1935	26.8947	20.5873	17.8064	17.36	19.5669	18.9179	18.6314	18.4559	18.2388	19.2642	19.4392	17.5933	18.7858	17.7534	19.0727	17.9788	17.9619	17.9595	17.7299	18.0587		17.2032	24.762	16.5486	17.1654	17.7857	17.5633	16.9928	17.7008	16.9657	17.255	17.3546	17.347	16.2295	15.6179	17.0964	16.5519	17.1711
	198.347	2.48086		0.18978	500.3				59.9101		18.1122	26.7956	20.4758	17.7349	17.2725	19.4971	18.8266	18.5301	18.375	18.1551	19.1694	19.3356	17.514	18.6968	17.6757	18.9775	17.916	17.8788	17.8797	17.6795	17.9785		17.0543	24.685	16.5137	17.0813	17.7112	17.4894	16.9183	17.6099	16.88	17.1831	17.2905	17.2707	16.1579	15.5578	17.0271	16.4728	17.099
	200.823	2.34137		0.189998	500.3				60.6038		18.0364	26.7026	20.3393	17.6604	17.19	19.4169	18.7292	18.455	18.2986	18.0754	19.0894	19.2381	17.4462	18.6143	17.6031	18.895	17.8305	17.8049	17.8045	17.6234	17.8973		16.9515	24.6026	16.4294	17.0051	17.6335	17.4174	16.8363	17.5362	16.8051	17.1069	17.2079	17.211	16.0706	15.4941	16.9571	16.4068	17.0229
	203.331	2.18238		0.190217	500.3				61.3056		17.9614	26.6056	20.2042	17.5832	17.114	19.2972	18.642	18.3562	18.2284	18.0088	19.0071	19.1633	17.3701	18.5355	17.5356	18.8033	17.7478	17.7316	17.7302	17.4945	17.8268		16.8488	24.5267	16.3556	16.9438	17.5562	17.358	16.7742	17.4633	16.737	17.0417	17.1251	17.1412	16.0006	15.4178	16.8818	16.3222	16.9427
	205.87	1.98079		0.190436	500.3				62.0155		17.8865	26.5087	20.1029	17.5323	17.0493	19.2169	18.5616	18.2602	18.1532	17.9336	18.9194	19.0933	17.3055	18.4563	17.462	18.7189	17.6865	17.6588	17.6604	17.4567	17.7581		16.7766	24.4505	16.3009	16.8771	17.496	17.2772	16.709	17.3908	16.6782	16.9749	17.0484	17.0801	15.9316	15.3473	16.8142	16.2499	16.8727
	208.44	1.82356		0.190656	500.3				62.7336		17.8112	26.4175	19.9694	17.457	16.9631	19.1166	18.4891	18.1733	18.0763	17.8568	18.8218	19.0042	17.2275	18.3772	17.3888	18.6404	17.6209	17.5846	17.5799	17.376	17.6877		16.7084	24.3778	16.2557	16.8117	17.4174	17.1934	16.6451	17.3182	16.6117	16.9134	16.979	16.9947	15.8685	15.2936	16.7408	16.1772	16.7979
	211.043	1.78917		0.190875	500.3				63.46		17.7363	26.3239	19.8929	17.3799	16.8867	19.0308	18.4061	18.0779	17.9991	17.7815	18.7301	18.905	17.1544	18.2957	17.3198	18.5468	17.5463	17.5118	17.5101	17.3265	17.6141		16.6449	24.3011	16.2092	16.7368	17.3495	17.138	16.5817	17.2382	16.5498	16.8496	16.9066	16.9362	15.8073	15.237	16.6799	16.1206	16.7443
	213.678	1.75553		0.191095	500.3				64.1948		17.6619	26.2261	19.7785	17.3058	16.8055	18.9344	18.3127	18.0062	17.923	17.708	18.6573	18.8134	17.0874	18.2139	17.2495	18.4638	17.4585	17.4393	17.4396	17.2491	17.5454		16.5844	24.2247	16.1417	16.6599	17.269	17.073	16.518	17.1835	16.4824	16.7873	16.8379	16.8865	15.7492	15.1836	16.6199	16.0677	16.6668
	216.346	1.72238		0.191315	500.3				64.9382		17.5885	26.1128	19.6507	17.2468	16.7331	18.8423	18.2259	17.8936	17.8512	17.6436	18.5552	18.7384	17.0171	18.1437	17.184	18.3791	17.3816	17.368	17.3661	17.106	17.4753		16.5047	24.1405	16.0772	16.6026	17.198	17.0085	16.455	17.0993	16.4148	16.7154	16.7694	16.8169	15.6869	15.1278	16.5534	15.9989	16.6035
	219.048	1.68974		0.191536	500.3				65.6901		17.5142	26.0052	19.5436	17.1849	16.6656	18.7386	18.146	17.8122	17.7841	17.5606	18.4739	18.652	16.944	18.0653	17.1085	18.2948	17.3225	17.297	17.2941	17.0679	17.4004		16.4397	24.0493	16.0272	16.5386	17.1289	16.9376	16.3913	17.04	16.3516	16.6519	16.6917	16.7436	15.6135	15.0663	16.4826	15.9276	16.5374
	221.783	1.6577		0.191756	500.3				66.4508		17.4377	25.906	19.4277	17.1021	16.5661	18.6486	18.071	17.7291	17.7035	17.4852	18.3763	18.57	16.867	17.986	17.034	18.2057	17.2477	17.2187	17.2164	16.9418	17.3344		16.3743	23.9518	15.9781	16.4695	17.0528	16.8586	16.3274	16.9675	16.2863	16.5864	16.6245	16.6751	15.553	15.0129	16.4129	15.859	16.4688
	224.552	1.62648		0.191977	500.3				67.2202		17.3522	25.8149	19.3638	17.0247	16.499	18.5429	17.9864	17.6454	17.6131	17.4097	18.2882	18.464	16.7768	17.8988	16.9509	18.1184	17.1495	17.134	17.1317	16.8648	17.252		16.303	23.8571	15.9401	16.3899	16.9778	16.7757	16.2598	16.891	16.2117	16.5237	16.549	16.5934	15.4938	14.9529	16.3411	15.7927	16.4034
	227.356	1.59607		0.192199	500.3				67.9986		17.276	25.7264	19.2447	16.95	16.4026	18.463	17.8886	17.5533	17.5294	17.3296	18.2	18.3929	16.7051	17.8075	16.8699	18.0276	17.0559	17.0575	17.0556	16.7893	17.172		16.2175	23.7738	15.8524	16.3037	16.8799	16.7027	16.1819	16.8171	16.1246	16.4368	16.4654	16.5224	15.403	14.8962	16.2685	15.719	16.3083
	230.195	1.56614		0.19242	500.3				68.786		17.2018	25.6351	19.0679	16.8911	16.338	18.361	17.8017	17.4496	17.4637	17.2603	18.0995	18.3238	16.6279	17.7347	16.802	17.9456	16.9909	16.9881	16.9803	16.6784	17.1011		16.1353	23.6944	15.7865	16.2434	16.8058	16.6264	16.111	16.7343	16.06	16.3611	16.3839	16.4495	15.3154	14.8185	16.1883	15.6468	16.2417
	233.069	1.53668		0.192642	500.3				69.5825		17.1278	25.5507	18.991	16.8167	16.2757	18.2613	17.7205	17.3771	17.3964	17.1786	18.0132	18.2189	16.5512	17.6483	16.7241	17.861	16.9378	16.9144	16.9091	16.6387	17.0256		16.0535	23.6205	15.7277	16.1741	16.7338	16.5503	16.0472	16.6753	15.9963	16.2996	16.301	16.3763	15.2414	14.7413	16.1049	15.5558	16.1602
	235.979	1.50766		0.192863	500.3				70.3882		17.0542	25.4637	18.8866	16.7486	16.1809	18.1763	17.6459	17.2795	17.325	17.1093	17.9235	18.1311	16.4732	17.5663	16.6566	17.7811	16.849	16.8401	16.8335	16.5131	16.9562		15.9826	23.545	15.6876	16.102	16.6626	16.4898	15.9809	16.6016	15.9329	16.238	16.2325	16.3072	15.1876	14.6775	16.0367	15.489	16.0888
	238.926	1.47906		0.193086	500.3				71.2033		16.9803	25.3809	18.8209	16.6709	16.1027	18.0787	17.5659	17.2076	17.2436	17.0296	17.8312	18.0359	16.399	17.4953	16.586	17.7057	16.7849	16.7693	16.7643	16.4619	16.8798		15.9158	23.4749	15.6214	16.0374	16.5911	16.4122	15.9149	16.534	15.8686	16.1699	16.1611	16.2343	15.1262	14.6211	15.97	15.4299	16.0242
	241.909	1.45091		0.193308	500.3				72.0278		16.908	25.2969	18.6628	16.6113	16.0344	18.0043	17.4845	17.1175	17.1665	16.9608	17.7465	17.9687	16.3328	17.412	16.5092	17.6257	16.6984	16.6973	16.6906	16.3961	16.8067		15.8385	23.4034	15.5583	15.9641	16.5023	16.3498	15.8519	16.4675	15.7999	16.0989	16.0873	16.1694	15.0646	14.5675	15.9032	15.3596	15.9518
	244.93	1.42435		0.193531	500.3				72.8618		16.8357	25.2122	18.5215	16.5348	15.9739	17.8949	17.4037	17.0301	17.1001	16.887	17.6684	17.9025	16.257	17.3374	16.4421	17.5365	16.6411	16.6276	16.6188	16.2795	16.7385		15.7751	23.3333	15.5123	15.9001	16.4281	16.2683	15.7879	16.3958	15.7349	16.0337	16.0224	16.1014	14.9996	14.5074	15.8374	15.2989	15.8956
	247.988	1.39843		0.193754	500.3				73.7055		16.7638	25.1291	18.433	16.4746	15.9169	17.819	17.3201	16.957	17.034	16.8059	17.5727	17.7974	16.1836	17.2566	16.3738	17.4525	16.5818	16.5555	16.5474	16.2403	16.6659		15.7101	23.2635	15.4661	15.822	16.3594	16.1974	15.724	16.3323	15.6672	15.9649	15.9529	16.0304	14.9323	14.4511	15.7678	15.2238	15.8352
	251.084	1.37287		0.193977	500.3				74.559		16.6892	25.0459	18.3292	16.4007	15.8228	17.7482	17.2512	16.8827	16.9622	16.7421	17.48	17.7093	16.1051	17.1797	16.3021	17.3768	16.5075	16.4817	16.4767	16.1198	16.5985		15.6468	23.1916	15.4278	15.7522	16.2881	16.1414	15.6585	16.2537	15.6044	15.9059	15.8846	15.9601	14.8732	14.397	15.7031	15.1633	15.7685
	254.22	1.34774		0.1942	500.3				75.4223		16.6062	24.9445	18.2479	16.3127	15.744	17.6427	17.1628	16.8002	16.869	16.6591	17.3972	17.6092	16.0201	17.0988	16.2212	17.2902	16.4074	16.3967	16.3947	16.0484	16.5136		15.5761	23.1154	15.3522	15.6704	16.2214	16.0464	15.5957	16.1825	15.5261	15.8379	15.8124	15.8819	14.808	14.3343	15.6266	15.0936	15.6963
	257.394	1.32301		0.194424	500.3				76.2957		16.5327	24.8236	18.0812	16.2517	15.6689	17.5826	17.0769	16.7074	16.7905	16.5882	17.3107	17.534	15.9562	17.0142	16.1368	17.2077	16.3315	16.3223	16.3169	15.9748	16.433		15.4906	23.02	15.2825	15.5836	16.1177	15.9858	15.5181	16.0897	15.4393	15.7486	15.7339	15.8039	14.7222	14.2738	15.5559	15.0193	15.6169
	260.608	1.29866		0.194648	500.3				77.1792		16.4615	24.7235	17.9581	16.1908	15.6016	17.461	16.9989	16.6331	16.7226	16.5088	17.2235	17.4823	15.8801	16.9377	16.0753	17.125	16.2647	16.2546	16.2462	15.8693	16.3619		15.4189	22.9193	15.2225	15.5214	16.0454	15.9085	15.4445	16.0218	15.3787	15.6794	15.6564	15.7403	14.6364	14.1901	15.4752	14.9488	15.5457
	263.862	1.27475		0.194872	500.3				78.0728		16.3887	24.6354	17.8905	16.1169	15.5355	17.362	16.9095	16.5649	16.6608	16.4336	17.1466	17.393	15.809	16.8527	16.0054	17.0453	16.2012	16.1829	16.1761	15.8348	16.2952		15.3488	22.8169	15.1642	15.449	15.9778	15.8187	15.3835	15.9625	15.315	15.6147	15.579	15.6648	14.5645	14.1103	15.3946	14.8649	15.4711
	267.156	1.25135		0.195097	500.3				78.9769		16.3162	24.5536	17.787	16.0466	15.4407	17.2696	16.8404	16.4931	16.5897	16.368	17.0523	17.2942	15.7348	16.7766	15.9387	16.9676	16.1374	16.1084	16.1032	15.6724	16.2308		15.2833	22.7209	15.1215	15.3799	15.913	15.7618	15.3214	15.8893	15.2505	15.5544	15.51	15.5934	14.5048	14.048	15.3276	14.7933	15.4081
	270.492	1.22837		0.195321	500.3				79.8914		16.2442	24.4722	17.7197	15.976	15.3818	17.1993	16.7674	16.419	16.5146	16.2914	16.9614	17.2038	15.6596	16.705	15.8633	16.8889	16.0437	16.0354	16.0328	15.6277	16.1549		15.2203	22.6362	15.0738	15.3143	15.8445	15.6933	15.258	15.8138	15.1891	15.4894	15.4419	15.5197	14.4473	13.9884	15.2613	14.7339	15.3449
	273.87	1.20578		0.195546	500.3				80.8165		16.1729	24.3917	17.6256	15.9	15.3104	17.1247	16.6845	16.3354	16.4311	16.2278	16.8766	17.1231	15.5955	16.62	15.7889	16.8091	15.9725	15.9659	15.9616	15.545	16.08		15.1594	22.5581	14.999	15.2375	15.7668	15.6201	15.1937	15.7534	15.1236	15.4215	15.3713	15.4558	14.3862	13.9334	15.1962	14.6756	15.2722
	277.289	1.18356		0.195772	500.3				81.7523		16.1013	24.3126	17.4687	15.8407	15.2354	17.0189	16.6055	16.2567	16.3669	16.1548	16.7993	17.0531	15.5245	16.5433	15.7221	16.7305	15.9013	15.8957	15.892	15.4283	16.0153		15.0836	22.4873	14.9302	15.1753	15.6993	15.5555	15.1267	15.6762	15.0555	15.3524	15.311	15.3922	14.3263	13.872	15.133	14.6036	15.2084
	280.752	1.16172		0.195997	500.3				82.699		16.0298	24.2334	17.4039	15.7824	15.1803	16.9219	16.5211	16.1943	16.3	16.0756	16.7188	16.9732	15.4539	16.4595	15.6492	16.65	15.8244	15.8244	15.8211	15.3721	15.9443		15.0208	22.4182	14.888	15.1028	15.6215	15.4784	15.0605	15.6095	14.9884	15.2859	15.2484	15.3224	14.2555	13.809	15.07	14.5373	15.1468
	284.257	1.14027		0.196223	500.3				83.6566		15.9428	24.1555	17.3074	15.6972	15.0921	16.8083	16.4449	16.1262	16.2122	16.006	16.6266	16.8747	15.3553	16.3784	15.5642	16.5482	15.7495	15.7325	15.7264	15.2308	15.8753		14.9488	22.3471	14.8317	15.0277	15.553	15.3799	14.9956	15.5382	14.914	15.2193	15.18	15.2367	14.1934	13.7514	14.9875	14.4632	15.0739
	287.807	1.11928		0.196449	500.3				84.6253		15.863	24.0786	17.2407	15.6125	15.0116	16.7426	16.3508	16.0316	16.1347	15.9115	16.5366	16.7768	15.2707	16.289	15.4804	16.4669	15.6641	15.6519	15.6445	15.1315	15.7839		14.8713	22.28	14.789	14.924	15.4691	15.2994	14.9149	15.4369	14.8097	15.1371	15.1017	15.1332	14.1142	13.69	14.9107	14.3967	14.9969
	291.4	1.0987		0.196675	500.3				85.6052		15.7888	24.0006	17.1671	15.5421	14.9391	16.6544	16.2658	15.9396	16.0536	15.8416	16.447	16.6795	15.1988	16.2036	15.404	16.3862	15.5745	15.5765	15.5748	15.0951	15.7071		14.7951	22.2111	14.6997	14.8468	15.3799	15.2231	14.8288	15.3527	14.7351	15.0461	15.0198	15.0641	14.0027	13.6097	14.8305	14.3292	14.9159
	295.039	1.07846		0.196902	500.3				86.5964		15.7147	23.8675	16.9672	15.4745	14.8717	16.5446	16.1853	15.8599	15.9763	15.7747	16.3486	16.585	15.134	16.1248	15.3315	16.3069	15.505	15.5043	15.506	15.0218	15.6339		14.7071	22.1339	14.6205	14.7723	15.3026	15.156	14.7625	15.2881	14.6665	14.9777	14.9231	14.9907	13.9309	13.5194	14.7398	14.2422	14.8189
	298.723	1.05858		0.197129	500.3				87.5992		15.6392	19.6599	16.892	15.4066	14.8098	16.4261	16.1114	15.7795	15.9046	15.6887	16.2672	16.5217	15.0589	16.0281	15.2629	16.2213	15.4215	15.4303	15.4305	14.8952	15.5628		14.6355	20.7772	14.5631	14.7053	15.2245	15.0776	14.6968	15.2232	14.6016	14.9085	14.8525	14.9226	13.8582	13.4409	14.6699	14.1604	14.7497
	302.453	1.03903		0.197356	500.3				88.6135		15.5605	17.823	16.8186	15.3174	14.7414	16.3374	16.0176	15.7005	15.8283	15.613	16.1724	16.4304	14.9834	15.9478	15.1821	16.1337	15.3308	15.3521	15.353	14.8579	15.4891		14.5644	19.4969	14.5161	14.6332	15.1538	14.9925	14.6333	15.1424	14.5336	14.8419	14.772	14.847	13.7832	13.3769	14.5912	14.0829	14.6787
	306.229	1.01978		0.197583	500.3				89.6396		15.4808	17.2818	16.715	15.2357	14.644	16.2378	15.9357	15.6273	15.7484	15.5408	16.0775	16.322	14.8982	15.8595	15.103	16.0386	15.2502	15.2702	15.2703	14.7473	15.4168		14.4937	18.3079	14.4695	14.5548	15.0834	14.9116	14.565	15.0714	14.4583	14.7722	14.6974	14.7712	13.7204	13.3144	14.5146	14.013	14.6048
	310.053	1.00102		0.197811	500.3				90.6776		15.3991	17.0685	16.6189	15.1562	14.5719	16.1497	15.8443	15.5268	15.6676	15.455	15.9872	16.2376	14.8168	15.774	15.0274	15.9521	15.166	15.1871	15.1883	14.6932	15.335		14.4212	17.3457	14.4138	14.4716	15.0041	14.8383	14.494	14.9984	14.3844	14.6992	14.6197	14.6904	13.6519	13.2423	14.4417	13.9412	14.5297
	313.925	0.982916		0.198039	500.3				91.7276		15.3134	16.9344	16.4729	15.0725	14.4783	16.0662	15.7548	15.4207	15.5755	15.3799	15.8863	16.1113	14.7302	15.6789	14.9408	15.8583	15.0713	15.1018	15.1063	14.5487	15.2449		14.3424	16.7162	14.3154	14.3802	14.9124	14.7556	14.4181	14.9272	14.3029	14.6199	14.5362	14.6064	13.5751	13.1811	14.3589	13.8654	14.4412
	317.844	0.965106		0.198267	500.3				92.7897		15.197	16.8306	16.3357	14.9575	14.374	15.9018	15.6539	15.3262	15.4614	15.2917	15.7875	15.9886	14.6117	15.58	14.8198	15.7289	14.9522	14.9823	14.9874	14.3867	15.1451		14.231	16.3264	14.2458	14.2741	14.8202	14.6342	14.3374	14.8296	14.1985	14.5331	14.451	14.5013	13.4963	13.1064	14.2534	13.7556	14.3416
	321.813	0.947558		0.198495	500.3				93.8642		15.0781	16.7348	16.2217	14.8599	14.2409	15.7467	15.5242	15.194	15.3461	15.1543	15.6347	15.8807	14.4946	15.4226	14.702	15.5906	14.8186	14.8636	14.8638	14.2911	14.9965		14.1085	16.0783	14.1834	14.1121	14.6881	14.4846	14.2227	14.6903	14.0362	14.4044	14.332	14.3585	13.3661	13.0105	14.1407	13.6408	14.2196
	325.831	0.930327		0.198724	500.3				94.9511		14.9394	16.65	16.0684	14.7215	14.0744	15.5661	15.3479	15.0167	15.2114	15.0056	15.4518	15.7228	14.3549	15.2674	14.5616	15.4287	14.6737	14.7239	14.7245	14.1722	14.8857		13.9302	15.9325	14.0953	13.9727	14.518	14.3417	14.0559	14.5302	13.8971	14.2356	14.1561	14.2097	13.1786	12.857	13.9758	13.4868	14.0732
	329.9	0.913361		0.198953	500.3				96.0506		14.8895	16.5666	15.8527	14.6769	13.991	15.5035	15.2714	14.939	15.1649	14.9389	15.3992	15.6295	14.2981	15.2088	14.5132	15.3742	14.6353	14.674	14.6751	14.1143	14.8393		13.8715	15.8113	13.979	13.9281	14.4507	14.2934	13.9905	14.4625	13.8485	14.1718	14.0772	14.1652	13.1278	12.7767	13.9003	13.425	13.9872
	334.019	0.896659		0.199182	500.3				97.1628		14.839	16.4884	15.8103	14.6217	13.9556	15.4596	15.218	14.8947	15.1121	14.8798	15.347	15.584	14.249	15.1614	14.4683	15.325	14.5795	14.6232	14.6241	14.0555	14.7891		13.8188	15.6915	13.9224	13.8833	14.4019	14.2533	13.948	14.4045	13.8069	14.1274	14.028	14.1133	13.0821	12.7097	13.8528	13.3646	13.9373
	338.19	0.880243		0.199411	500.3				98.2879		14.7861	16.4067	15.7387	14.5704	13.908	15.4064	15.1614	14.8378	15.0565	14.8328	15.2818	15.4889	14.1918	15.1051	14.415	15.2721	14.5229	14.5707	14.5729	13.9622	14.7349		13.7704	15.5751	13.848	13.8338	14.3485	14.2031	13.9052	14.3593	13.7606	14.0849	13.9769	14.0596	13.0351	12.6709	13.8029	13.318	13.8865
	342.413	0.864099		0.199641	500.3				99.426		14.7287	16.3223	15.6702	14.5153	13.8592	15.3268	15.1002	14.7724	14.9987	14.7794	15.2063	15.4325	14.1394	15.0473	14.3531	15.2173	14.4572	14.5155	14.5179	13.9249	14.6843		13.7058	15.4571	13.8064	13.778	14.2918	14.1505	13.8546	14.2998	13.7088	14.0337	13.9227	14.0121	12.9871	12.6201	13.7467	13.2619	13.8285
	346.688	0.848245		0.199871	500.3				100.577		14.6786	16.2448	15.6186	14.4775	13.8201	15.2479	15.0524	14.7233	14.9482	14.72	15.1635	15.3908	14.0894	14.9921	14.3149	15.1563	14.41	14.4672	14.4683	13.8458	14.6339		13.6617	15.3476	13.7733	13.7319	14.2426	14.0948	13.8098	14.2596	13.6666	13.9831	13.8793	13.9699	12.9406	12.5754	13.7015	13.222	13.7836
	351.017	0.832688		0.200101	500.3				101.742		14.6082	16.1674	15.5684	14.413	13.7903	15.1731	14.9927	14.6855	14.8725	14.6726	15.1018	15.287	14.027	14.9353	14.2365	15.0866	14.3255	14.3953	14.3931	13.7551	14.5971		13.6107	15.236	13.744	13.665	14.1921	14.0439	13.7688	14.2159	13.625	13.9379	13.8366	13.9052	12.8966	12.5384	13.6473	13.1601	13.7337
	355.4	0.817401		0.200332	500.3				102.92		14.5268	16.0914	15.5066	14.3379	13.7052	15.0982	14.9097	14.6089	14.7784	14.5926	15.042	15.1995	13.9207	14.8429	14.1556	15.0018	14.2438	14.3025	14.2989	13.6561	14.4977		13.5336	15.1253	13.7168	13.512	14.1262	13.8847	13.7072	14.1419	13.4881	13.8856	13.7833	13.7927	12.8506	12.4986	13.5608	13.1089	13.6655
	359.838	0.802358		0.200563	500.3				104.112		14.4795	16.0153	15.4605	14.2726	13.6514	15.0608	14.8528	14.5605	14.7312	14.5353	14.9566	15.1347	13.8776	14.7793	14.106	14.9553	14.1966	14.2571	14.2558	13.6272	14.4368		13.4575	15.0318	13.6954	13.4487	14.0189	13.8522	13.5915	14.0103	13.3924	13.7444	13.723	13.7221	12.6865	12.4352	13.5	13.0513	13.6003
	364.331	0.787581		0.200794	500.3				105.317		14.4373	15.9361	15.3455	14.2403	13.619	15.0072	14.8017	14.4964	14.691	14.4868	14.9122	15.0869	13.8342	14.7377	14.0671	14.9128	14.1457	14.2173	14.2157	13.5776	14.3934		13.3897	14.9523	13.6004	13.4159	13.9851	13.8027	13.5441	13.9716	13.3532	13.698	13.6135	13.6815	12.5932	12.3195	13.3951	12.9918	13.5023
	368.88	0.773092		0.201025	500.3				106.537		14.3956	15.8595	15.2758	14.2051	13.5886	14.9671	14.754	14.4554	14.6469	14.448	14.8642	15.0537	13.7941	14.6812	14.022	14.8697	14.0967	14.1772	14.174	13.4991	14.3514		13.3333	14.8845	13.4717	13.3655	13.9292	13.7691	13.5066	13.9422	13.3159	13.6607	13.5549	13.6461	12.5496	12.2069	13.3356	12.8987	13.424
	373.486	0.758816		0.201257	500.3				107.771		14.3535	15.7822	15.2214	14.1734	13.5543	14.9045	14.7104	14.4167	14.6054	14.4077	14.808	15.0043	13.755	14.6362	13.9849	14.8212	14.0532	14.1359	14.135	13.4122	14.3168		13.2759	14.8171	13.4493	13.3263	13.8974	13.7369	13.4703	13.9047	13.2767	13.625	13.5211	13.6081	12.5101	12.1646	13.2963	12.8471	13.3803
	378.149	0.744918		0.201488	500.3				109.018		14.3105	15.7066	15.1853	14.1391	13.5295	14.8387	14.67	14.3764	14.5589	14.3656	14.7615	14.944	13.7136	14.5897	13.9468	14.774	14.0074	14.0958	14.0903	13.3979	14.2766		13.2374	14.7492	13.4288	13.2915	13.8563	13.69	13.4369	13.8605	13.2416	13.5874	13.4781	13.5718	12.4675	12.1271	13.2587	12.8092	13.344
	382.871	0.731258		0.20172	500.3				110.281		14.2672	15.6298	15.158	14.105	13.5034	14.7986	14.6176	14.3408	14.514	14.3224	14.7191	14.8936	13.677	14.5469	13.9027	14.7318	13.9532	14.0543	14.0448	13.3474	14.2376		13.1984	14.6802	13.4044	13.2451	13.8122	13.6445	13.402	13.8282	13.2083	13.5532	13.4349	13.5337	12.4254	12.0868	13.2156	12.7666	13.3055
	387.652	0.717805		0.201953	500.3				111.558		11.7272	15.54	15.0847	11.5649	13.4528	11.6104	14.5844	14.3074	12.4077	14.2868	14.678	11.6052	12.1033	14.505	11.7601	12.2539	11.8781	12.0188	12.0272	11.5414	14.2007		12.1883	14.6035	13.3813	13.1763	13.7754	13.5835	13.3679	13.7872	13.1699	13.5172	13.3931	12.2271	12.3903	12.0506	12.8044	11.3077	12.5773
	392.492	0.704587		0.202185	500.3				112.85		10.4085	15.4572	15.039	10.2602	10.3789	10.8667	11.1382	10.9528	10.7854	10.9531	12.5782	10.8313	9.92923	11.2939	10.1922	10.9318	10.2281	10.3314	10.2854	9.60544	10.9575		11.1434	14.5231	13.3622	10.245	12.1588	9.99041	12.0552	12.5453	11.0037	13.0636	12.2974	10.5079	12.2684	11.9183	11.3007	10.7652	11.6967
	397.393	0.691616		0.202418	500.3				114.156		10.2934	15.3746	14.3111	10.1617	9.65169	10.7998	10.6223	10.3438	10.645	10.3745	10.6996	10.7684	9.8414	10.6373	10.0397	10.7717	10.0929	10.1703	10.1606	9.41986	10.439		10.5426	14.4469	13.2958	9.8404	10.0533	9.95378	10.0258	10.1635	9.9439	10.1243	11.3085	9.93411	10.4127	11.5187	11.0318	10.4682	11.1475
	402.355	0.678865		0.202652	500.3				115.478		10.2396	15.2944	11.0171	10.1078	9.57193	10.7376	10.5472	10.2761	10.5959	10.2932	10.6088	10.71	9.78658	10.5587	9.99559	10.7213	10.0436	10.1319	10.1151	9.33728	10.3443		10.1931	14.3711	11.2575	9.80005	9.99997	9.91051	9.76682	10.128	9.90223	10.0042	10.162	9.89092	9.68941	10.315	10.3364	10.1951	10.6983
	407.379	0.66631		0.202885	500.3				116.815		10.1979	15.2108	10.9142	10.076	9.51464	10.685	10.4867	10.1961	10.5537	10.2406	10.5408	10.6692	9.75211	10.5028	9.95849	10.6839	9.99957	10.094	10.0765	9.293	10.3097		9.97593	14.296	9.72023	9.76853	9.96282	9.87589	9.7329	10.0825	9.8589	9.96642	9.86686	9.85648	9.65113	9.44651	10.0744	9.6712	10.2127
	412.466	0.653965		0.203119	500.3				118.168		10.1579	15.1263	10.8364	10.0344	9.48899	10.619	10.4427	10.1591	10.5119	10.1916	10.486	10.6359	9.71291	10.4629	9.9272	10.6344	9.9611	10.0577	10.0388	9.24187	10.2704		9.88014	14.2178	9.69472	9.72644	9.92728	9.84488	9.69614	10.052	9.82618	9.93218	9.83439	9.82897	9.60949	9.3235	10.0376	9.57755	10.1786
	417.616	0.641826		0.203353	500.3				119.536		10.1175	15.0326	10.7845	9.99882	9.46468	10.5601	10.3963	10.1238	10.4742	10.1558	10.4429	10.5868	9.67348	10.4211	9.88081	10.5978	9.91494	10.0183	9.99797	9.18039	10.2375		9.83595	14.1343	9.67119	9.68109	9.88866	9.80502	9.66732	10.0236	9.7942	9.89823	9.78977	9.79079	9.56533	9.28461	9.99796	9.53821	10.1449
	422.83	0.629867		0.203587	500.3				120.921		10.0757	14.9352	10.7475	9.95751	9.4262	10.5112	10.3523	10.0873	10.4262	10.1235	10.4003	10.5178	9.63804	10.3805	9.84506	10.5481	9.86841	9.97864	9.95384	9.16795	10.1979		9.79634	14.0486	9.64684	9.63804	9.85276	9.7591	9.63416	9.9804	9.76179	9.86671	9.74698	9.74435	9.52611	9.25062	9.9487	9.49694	10.1053
	428.11	0.618178		0.203822	500.3				122.321		10.0347	14.8239	10.6717	9.91488	9.37113	10.4558	10.3185	10.0394	10.3829	10.0892	10.3645	10.4726	9.58952	10.3331	9.80538	10.5058	9.8406	9.93453	9.91288	9.0574	10.1599		9.7578	13.9517	9.62287	9.60321	9.81967	9.71583	9.59971	9.93989	9.72538	9.83334	9.70642	9.7051	9.49244	9.2124	9.91075	9.46376	10.0623
	433.455	0.606721		0.204056	500.3				123.737		9.99418	14.6633	10.63	9.86143	9.34508	10.4241	10.2802	10.0143	10.3405	10.045	10.3086	10.4119	9.55123	10.2867	9.76624	10.4681	9.80262	9.89551	9.87422	9.0411	10.1237		9.71877	13.8085	9.59643	9.54835	9.7858	9.67698	9.5638	9.89227	9.68768	9.79605	9.6724	9.67085	9.45879	9.17767	9.86683	9.42795	10.0315
	438.868	0.59546		0.204291	500.3				125.17		9.9566	14.5667	10.5707	9.83571	9.31986	10.3927	10.2324	9.96383	10.305	10.0008	10.2656	10.3893	9.5107	10.25	9.73102	10.4296	9.75772	9.85706	9.83715	8.99992	10.0858		9.68052	13.7222	9.52866	9.51377	9.75135	9.63393	9.52548	9.85511	9.64926	9.7533	9.6317	9.63463	9.42174	9.14308	9.83055	9.39405	9.98942
	444.348	0.584316		0.204527	500.3				126.619		9.9185	14.5133	10.5155	9.80267	9.29955	10.3412	10.1982	9.93547	10.2681	9.97165	10.2313	10.3203	9.4703	10.2042	9.69297	10.3887	9.72156	9.82154	9.80184	8.91985	10.0509		9.64417	13.6649	9.50609	9.46827	9.70507	9.59441	9.48814	9.82111	9.60904	9.71745	9.59792	9.59292	9.38516	9.11587	9.79119	9.36315	9.9535
	449.896	0.573331		0.204762	500.3				128.086		9.88098	14.4595	10.4923	9.77344	9.26958	10.3176	10.1568	9.88859	10.2295	9.94128	10.1878	10.2937	9.43757	10.1576	9.65838	10.3478	9.67896	9.78562	9.76587	8.90733	10.0155		9.5978	13.6101	9.48363	9.4348	9.6603	9.55699	9.45423	9.77176	9.56566	9.67371	9.56347	9.56235	9.34999	9.07805	9.75226	9.32113	9.90863
	455.514	0.56252		0.204998	500.3				129.569		9.8429	14.405	10.4667	9.7365	9.23817	10.2643	10.1199	9.83839	10.1859	9.90019	10.1467	10.2684	9.39953	10.1224	9.6283	10.301	9.63017	9.751	9.73051	8.82783	9.98299		9.56066	13.5604	9.46163	9.40364	9.63372	9.52811	9.41864	9.74059	9.52953	9.64183	9.53092	9.53195	9.30879	9.04377	9.71765	9.28637	9.87706
	461.201	0.551891		0.205234	500.3				131.069		9.80316	14.3468	10.4082	9.70982	9.21173	10.2018	10.0837	9.8047	10.1458	9.86442	10.1127	10.2309	9.36776	10.0787	9.58854	10.2607	9.59465	9.71378	9.69028	8.81115	9.94808		9.52545	13.5054	9.43477	9.35983	9.59511	9.48973	9.38981	9.71255	9.49785	9.60942	9.49618	9.49556	9.27253	9.00688	9.68315	9.25276	9.84291
	466.96	0.541464		0.205471	500.3				132.587		9.76274	14.2943	10.3815	9.67384	9.18668	10.1548	10.0331	9.7688	10.1083	9.82659	10.0695	10.1571	9.33081	10.0361	9.54241	10.2222	9.55919	9.6722	9.64673	8.75614	9.9088		9.48833	13.4538	9.40196	9.32058	9.55272	9.45195	9.35876	9.68309	9.46783	9.58053	9.45184	9.46101	9.23231	8.97071	9.63943	9.21503	9.80539
	472.791	0.531224		0.205707	500.3				134.122		9.72218	14.2451	10.3233	9.62459	9.14664	10.1011	9.9944	9.72881	10.0667	9.79741	10.0149	10.1225	9.28916	9.99089	9.50798	10.1729	9.51187	9.63167	9.6085	8.69635	9.87286		9.44998	13.4084	9.37606	9.27781	9.51238	9.40473	9.32323	9.63769	9.43456	9.54804	9.41048	9.41913	9.19442	8.9379	9.595	9.17544	9.76689
	478.694	0.521143		0.205944	500.3				135.675		9.68329	14.2036	10.2904	9.58934	9.10595	10.0715	9.96366	9.70123	10.0289	9.76009	9.97531	10.0808	9.24118	9.9518	9.46708	10.1327	9.48474	9.59104	9.56892	8.61711	9.83658		9.41294	13.3689	9.35634	9.23994	9.48145	9.35067	9.28643	9.60102	9.39549	9.51011	9.37157	9.3792	9.16275	8.90113	9.55357	9.14185	9.72702
	484.671	0.511219		0.206182	500.3				137.246		9.64581	14.1566	10.2559	9.53729	9.07784	10.0527	9.92982	9.66268	9.98829	9.71957	9.92763	10.03	9.20501	9.91008	9.43066	10.0977	9.44503	9.55528	9.53236	8.60384	9.80143		9.37672	13.3281	9.3309	9.18731	9.44427	9.32303	9.25118	9.55315	9.35692	9.47141	9.33949	9.34667	9.12819	8.86909	9.51452	9.1103	9.69531
	490.723	0.501453		0.206419	500.3				138.835		9.61022	14.1002	10.2011	9.50803	9.05416	10.0112	9.89189	9.61156	9.95479	9.68047	9.8864	9.99055	9.16975	9.86701	9.39722	10.0624	9.395	9.51907	9.49549	8.56373	9.76671		9.33998	13.2835	9.26351	9.14986	9.40729	9.29247	9.21452	9.51734	9.31697	9.43021	9.30485	9.30845	9.09427	8.83556	9.47696	9.07861	9.6551
	496.85	0.491833		0.206657	500.3				140.443		9.57364	14.0496	10.1482	9.47643	9.03061	9.98249	9.85529	9.58438	9.91657	9.65202	9.85842	9.93383	9.1346	9.82669	9.35686	10.0199	9.35946	9.48508	9.46176	8.51898	9.73095		9.3043	13.2284	9.24108	9.10928	9.36585	9.24792	9.17992	9.48056	9.27544	9.39398	9.27443	9.26772	9.05288	8.80309	9.44196	9.04774	9.61566
	503.054	0.482404		0.206895	500.3				142.069		9.53618	14.0067	10.1233	9.44357	9.00502	9.95048	9.81482	9.55039	9.88043	9.62478	9.81453	9.90621	9.09951	9.78994	9.32339	9.97824	9.32251	9.44925	9.42791	8.45941	9.69687		9.26734	13.1775	9.21519	9.07137	9.32756	9.2129	9.1443	9.44551	9.23677	9.35501	9.23485	9.2405	9.01133	8.7669	9.40828	9.01261	9.57228
	509.336	0.47317		0.207133	500.3				143.714		9.49561	13.9641	10.1	9.41124	8.96652	9.89247	9.77429	9.48122	9.83118	9.59017	9.77091	9.87898	9.06154	9.74239	9.28437	9.93703	9.26556	9.4099	9.38853	8.38032	9.66491		9.21893	13.1336	9.18656	9.03301	9.29724	9.17973	9.11092	9.4132	9.19847	9.32514	9.20044	9.19943	8.97183	8.72664	9.36603	8.96632	9.53022
	515.695	0.464078		0.207372	500.3				145.378		9.45457	13.9216	10.079	9.37275	8.94179	9.82912	9.73501	9.43085	9.78603	9.54562	9.72991	9.8475	9.0246	9.6967	9.24729	9.8891	9.22675	9.3711	9.34345	8.35236	9.62556		9.18197	13.0935	9.16399	9.00527	9.25547	9.13736	9.0793	9.37441	9.16678	9.29308	9.16523	9.16842	8.92902	8.68754	9.32709	8.92849	9.49013
	522.135	0.455123		0.207611	500.3				147.062		9.41517	13.8803	10.0132	9.33802	8.907	9.78538	9.69434	9.39764	9.74207	9.50446	9.6888	9.79843	8.98041	9.6478	9.2043	9.8504	9.19082	9.33144	9.3035	8.33016	9.58641		9.14518	13.053	9.13647	8.96123	9.22022	9.09149	9.04759	9.33191	9.13214	9.257	9.11723	9.13543	8.89073	8.64903	9.28393	8.89344	9.45334
	528.654	0.446285		0.20785	500.3				148.765		9.37721	13.834	9.98126	9.3104	8.88493	9.73997	9.64469	9.36118	9.70293	9.47422	9.63993	9.74284	8.9498	9.60599	9.16734	9.80376	9.14719	9.29468	9.2626	8.28043	9.54736		9.10668	13.0122	9.11576	8.90876	9.17849	9.03188	9.01315	9.29875	9.09322	9.21784	9.08469	9.09804	8.84944	8.61551	9.23957	8.8597	9.4161
	535.255	0.437645		0.208089	500.3				150.487		9.34041	13.7918	9.90883	9.26668	8.8569	9.69616	9.61234	9.3038	9.66392	9.44454	9.59298	9.701	8.91278	9.56675	9.13351	9.76118	9.11282	9.25821	9.2283	8.24061	9.51593		9.06761	12.9751	9.09673	8.85712	9.13646	8.9969	8.97711	9.25808	9.05048	9.17839	9.04555	9.04857	8.81332	8.58452	9.19677	8.82307	9.38102
	541.939	0.429155		0.208329	500.3				152.23		9.30457	13.7522	9.88621	9.23815	8.80376	9.66901	9.58606	9.26501	9.63161	9.41512	9.56309	9.67161	8.86892	9.53027	9.09572	9.72228	9.09105	9.22248	9.19228	8.16333	9.48505		9.02963	12.9376	9.08007	8.81589	9.10569	8.95798	8.94113	9.21257	9.00619	9.14022	9.01109	9.00226	8.77835	8.54873	9.15623	8.78836	9.3355
	548.705	0.420823		0.208569	500.3				153.993		9.26699	13.6929	9.83343	9.19152	8.78284	9.63577	9.55397	9.23755	9.59674	9.37919	9.52412	9.61039	8.83796	9.48625	9.06034	9.69063	9.05195	9.18717	9.15531	8.15096	9.45507		8.99241	12.8903	9.05316	8.77722	9.07758	8.93902	8.90229	9.1819	8.96672	9.10651	8.97749	8.96855	8.73606	8.50973	9.11361	8.7556	9.30277
	555.557	0.41263		0.208809	500.3				155.776		9.22639	13.6433	9.79734	9.16205	8.75613	9.59993	9.51796	9.2141	9.55752	9.33841	9.48401	9.56737	8.80077	9.43756	9.02108	9.64355	9.01365	9.14741	9.11489	8.08843	9.4198		8.95304	12.8292	8.98273	8.74635	9.0448	8.91177	8.86398	9.1458	8.92987	9.07305	8.94268	8.93792	8.69285	8.46537	9.0789	8.71908	9.25796
	562.494	0.404545		0.20905	500.3				157.58		9.18464	13.6025	9.74752	9.11673	8.72841	9.55387	9.46942	9.12934	9.50571	9.29021	9.43394	9.50192	8.75573	9.3974	8.97907	9.60204	8.96171	9.10535	9.07342	8.02387	9.37914		8.91315	12.7763	8.94507	8.71257	9.02003	8.86468	8.83264	9.11188	8.8928	9.03743	8.90024	8.89356	8.65113	8.42134	9.04062	8.6758	9.20289
	569.517	0.396601		0.209291	500.3				159.404		9.14292	13.5617	9.71066	9.0777	8.69054	9.52856	9.43074	9.09086	9.46204	9.25256	9.39211	9.47339	8.70723	9.35312	8.93434	9.55989	8.91444	9.06129	9.03128	7.97336	9.33395		8.8737	12.7354	8.91327	8.66558	8.96907	8.81938	8.79374	9.07369	8.85743	9.00353	8.85326	8.85369	8.60876	8.38676	8.99556	8.63417	9.15595
	576.628	0.388787		0.209532	500.3				161.25		9.10247	13.5212	9.67793	9.04779	8.65243	9.49929	9.38501	9.03312	9.41372	9.21792	9.3542	9.44895	8.67162	9.30905	8.8977	9.52185	8.86793	9.02174	8.98617	7.94863	9.29542		8.82503	12.6955	8.88754	8.62051	8.92101	8.76792	8.75541	9.02119	8.80936	8.95759	8.81342	8.82691	8.56603	8.34813	8.9465	8.59632	9.10616
	583.828	0.38108		0.209773	500.3				163.117		9.06422	13.4775	9.65387	9.02294	8.61202	9.44722	9.34984	8.99935	9.37424	9.1812	9.31366	9.40377	8.63644	9.26353	8.86428	9.47999	8.82956	8.98448	8.94976	7.86377	9.2644		8.78162	12.6547	8.85917	8.56892	8.87857	8.73305	8.71914	8.97351	8.76139	8.91458	8.77928	8.78957	8.52475	8.31068	8.90214	8.55596	9.06677
	591.118	0.37352		0.210015	500.3				165.006		9.02765	13.438	9.63429	8.99038	8.5945	9.39433	9.31507	8.97765	9.33666	9.14379	9.26688	9.36974	8.60447	9.2224	8.83352	9.428	8.79395	8.94979	8.91307	7.84497	9.22971		8.7424	12.6171	8.84645	8.52857	8.84206	8.69943	8.6819	8.93665	8.7164	8.86517	8.74587	8.74454	8.48137	8.27304	8.86512	8.52125	9.02717
	598.499	0.366094		0.210257	500.3				166.917		8.99036	13.4005	9.60241	8.95394	8.57089	9.3478	9.28394	8.92367	9.28763	9.11433	9.23652	9.3266	8.56982	9.18583	8.7973	9.39656	8.7553	8.91441	8.87557	7.82637	9.19722		8.7028	12.5812	8.83424	8.46927	8.80503	8.66708	8.64056	8.90229	8.6679	8.82658	8.71225	8.70197	8.43723	8.23667	8.82504	8.48452	8.99311
	605.972	0.358767		0.210499	500.3				168.85		8.94558	13.3437	9.57656	8.90354	8.53689	9.30545	9.24561	8.87632	9.24591	9.08072	9.1997	9.26148	8.52967	9.14659	8.74736	9.35096	8.71961	8.87267	8.82676	7.77341	9.16519		8.6607	12.5379	8.79492	8.43081	8.76982	8.62617	8.60663	8.86848	8.62198	8.7936	8.6696	8.66401	8.39036	8.18995	8.78087	8.44237	8.9466
	613.539	0.351571		0.210741	500.3				170.805		8.89774	13.267	9.49145	8.84593	8.49191	9.25603	9.19567	8.82613	9.18768	9.03216	9.14754	9.19429	8.48677	9.09508	8.70038	9.29753	8.65634	8.82232	8.77917	7.74037	9.11652		8.61583	12.4615	8.74645	8.3956	8.73685	8.59138	8.56563	8.83106	8.58475	8.76337	8.62424	8.60573	8.33711	8.14566	8.72728	8.39323	8.89609
	621.2	0.344509		0.210984	500.3				172.783		8.85217	13.2222	9.40771	8.801	8.44748	9.21145	9.15011	8.79229	9.14243	8.99167	9.10408	9.14876	8.42766	9.04755	8.65213	9.24815	8.62261	8.77047	8.73026	7.57817	9.06813		8.57003	12.3826	8.70756	8.35292	8.6912	8.52625	8.52292	8.77564	8.54444	8.72964	8.57484	8.54826	8.29017	8.09459	8.67486	8.35218	8.83965
	628.956	0.337575		0.211227	500.3				174.783		8.80855	13.1817	9.378	8.76087	8.40348	9.18452	9.11077	8.75461	9.09305	8.95609	9.05473	9.12525	8.37792	8.99515	8.60315	9.19951	8.58519	8.72653	8.68515	7.54516	9.02292		8.52482	12.3287	8.68027	8.30221	8.65127	8.44866	8.47654	8.72734	8.49575	8.67805	8.52326	8.51566	8.24499	8.04798	8.62547	8.31066	8.79365
	636.81	0.330746		0.211471	500.3				176.807		8.76847	13.1445	9.33882	8.70694	8.37815	9.16593	9.07593	8.70313	9.05604	8.91712	9.01825	9.0557	8.33883	8.94963	8.56053	9.1608	8.53623	8.68814	8.64075	7.52778	8.98767		8.48048	12.2857	8.65358	8.22769	8.60624	8.41389	8.43338	8.67874	8.44068	8.61961	8.47987	8.47714	8.20205	8.00738	8.57561	8.26948	8.75311
	644.761	0.324031		0.211714	500.3				178.855		8.73143	13.1025	9.31692	8.67447	8.34374	9.12777	9.04523	8.66399	9.02053	8.87819	8.97377	9.01612	8.30273	8.90845	8.5296	9.12423	8.50589	8.64998	8.6027	7.46303	8.94941		8.43546	12.2447	8.60269	8.16901	8.55816	8.38975	8.38924	8.61187	8.38054	8.56519	8.44201	8.42009	8.15353	7.96653	8.53544	8.2343	8.70836
	652.812	0.317431		0.211958	500.3				180.926		7.64284	13.063	9.2646	8.62923	8.31861	8.36434	9.00866	8.61339	8.87537	8.83475	8.92429	8.37726	7.97254	8.87131	8.27599	8.22099	8.0063	8.26171	8.25072	7.42022	8.91761		8.00155	12.2038	8.56113	8.11618	8.52641	8.35023	8.33679	8.56828	8.3221	8.5176	8.40486	8.35671	8.09885	7.92915	8.49136	8.19615	8.66474
	660.963	0.310943		0.212202	500.3				183.021		6.58458	13.0254	9.24193	6.79608	7.12375	6.51566	7.86609	7.37856	7.47356	8.28759	8.06221	6.41369	7.05625	7.70625	6.80733	6.96653	6.94297	7.10282	6.97003	6.07334	8.31972		7.54099	12.1688	8.53405	8.07497	8.49278	8.31633	8.27564	8.53453	8.27091	8.47903	8.12151	7.52953	8.03648	7.88212	8.25376	7.09523	8.1145
	669.216	0.30457		0.212447	500.3				185.14		5.83641	11.3185	9.08121	5.58638	5.94896	5.51809	6.35564	6.01816	6.21005	6.3553	6.49867	5.40025	6.02081	6.79709	5.89079	6.37124	5.79833	6.04154	6.05154	4.92069	6.83804		7.18856	11.737	8.46724	7.85001	7.65678	7.92945	7.61545	8.32866	8.18868	8.38464	6.96912	6.51954	7.97517	7.79929	7.70218	6.44795	7.65032
	677.572	0.298301		0.212691	500.3				187.284		5.33981	9.62918	6.88764	5.04077	5.07966	5.32369	5.50385	5.15396	5.67819	5.43464	5.65012	5.19327	5.01333	5.77121	5.28737	5.91169	5.24543	5.38519	5.38839	4.09941	5.8868		6.86214	10.3572	7.08657	7.29707	6.70664	6.15668	6.79899	7.07992	7.80522	7.82117	6.6765	6.35544	7.91513	7.67749	7.09432	6.24571	7.23219
	686.033	0.292127		0.212936	500.3				189.452		5.05867	9.48658	5.97185	4.89951	4.62882	5.19919	5.24102	4.84102	5.41833	5.13119	5.19704	5.08582	4.62503	5.31096	4.94797	5.5502	4.88299	5.0725	5.00852	3.77548	5.4988		6.59641	9.56755	6.51377	6.40115	5.94569	4.77224	6.16625	6.32269	7.15652	6.82462	6.4115	6.29976	7.8522	7.57503	6.6689	6.14945	7.04802
	694.599	0.286041		0.213182	500.3				191.646		4.89666	9.43193	5.5621	4.8314	4.48705	5.11194	5.11877	4.70736	5.25161	4.98975	5.06077	5.00653	4.50568	5.11612	4.79342	5.32489	4.70297	4.91464	4.83202	3.65866	5.28861		6.35516	9.31461	6.49378	5.4275	5.2131	4.56888	5.78024	5.6274	6.44748	5.88267	6.26839	5.84673	7.79259	7.45571	6.46392	6.09211	6.91543
	703.272	0.280065		0.213427	500.3				193.865		4.80023	9.39373	5.45769	4.78249	4.43419	5.0457	5.04656	4.6605	5.1301	4.92977	4.9795	4.96244	4.44634	5.00045	4.684	5.21238	4.57275	4.80628	4.71585	3.54695	5.14273		6.13899	9.22597	6.47216	4.71017	4.7037	4.52484	5.38348	4.90046	5.77447	5.25224	6.17224	5.09698	7.61991	7.35129	6.36862	6.04466	6.81555
	712.053	0.274287		0.213673	500.3				196.11		4.73222	9.35668	5.3792	4.73128	4.37166	5.01838	5.00096	4.58543	5.05544	4.88414	4.91647	4.90533	4.38789	4.90445	4.59285	5.12254	4.49164	4.71788	4.63492	3.4512	5.05388		5.94666	9.15258	6.44018	4.35998	4.60269	4.49812	4.9285	4.72408	5.18019	4.89967	6.02326	4.63914	7.21842	7.24653	6.27479	5.96757	6.70677
	720.944	0.268575		0.213919	500.3				198.381		4.6777	9.32162	5.32508	4.69698	4.33696	4.97184	4.9481	4.55525	4.99575	4.8504	4.8708	4.85896	4.35019	4.83369	4.52244	5.05246	4.43462	4.64518	4.57769	3.39863	4.98903		5.7684	9.08273	6.15814	4.29412	4.56923	4.45136	4.56495	4.70385	4.781	4.75858	5.83449	4.52602	6.74331	6.97822	6.17693	5.87529	6.49534
	729.946	0.262864		0.214166	500.3				200.678		4.62744	9.28337	5.23836	4.63515	4.29824	4.93187	4.90399	4.50639	4.94436	4.80369	4.82502	4.80251	4.30928	4.79008	4.47063	5.00455	4.38038	4.58813	4.53377	3.37036	4.9308		5.61132	9.03968	4.93525	4.26589	4.5295	4.41572	4.47615	4.64908	4.61394	4.69886	5.52321	4.47577	6.31589	6.54901	6.08786	5.76274	6.24974
	739.061	0.25726		0.214412	500.3				203.002		4.5818	9.24554	5.17371	4.59581	4.24767	4.90021	4.8674	4.46918	4.8911	4.76358	4.78072	4.74173	4.26166	4.74107	4.42592	4.95558	4.34082	4.53846	4.48895	3.20548	4.87416		5.45727	9.00564	4.71564	4.22609	4.49696	4.37648	4.44658	4.60955	4.5544	4.66647	5.10164	4.43118	5.7799	6.11827	5.98545	5.64602	6.10846
	748.289	0.25176		0.214659	500.3				205.353		4.53743	9.21009	5.14783	4.54581	4.19588	4.87302	4.8261	4.4356	4.84526	4.72246	4.73494	4.71336	4.21258	4.69464	4.38399	4.9088	4.31214	4.49825	4.45032	3.18096	4.82234		5.32303	8.97193	4.69231	4.19259	4.46131	4.34927	4.41345	4.57352	4.5213	4.63371	4.73114	4.39934	5.36692	5.77938	5.86945	5.53428	6.01519
	757.632	0.24637		0.214907	500.3				207.73		4.4951	9.1759	5.07764	4.48832	4.15447	4.84668	4.78436	4.36451	4.79456	4.67498	4.68826	4.65679	4.17471	4.65112	4.3419	4.86789	4.26966	4.46147	4.40981	3.14333	4.78152		5.19647	8.9385	4.66493	4.14657	4.43277	4.32297	4.38188	4.54841	4.48649	4.59968	4.51765	4.36534	5.04843	5.58024	5.73768	5.43374	5.93359
	767.092	0.241076		0.215154	500.3				210.136		4.45454	9.14238	5.0533	4.45434	4.1285	4.81058	4.74469	4.33263	4.75772	4.62824	4.63812	4.60579	4.1345	4.60934	4.31068	4.83323	4.23004	4.42452	4.36455	3.13287	4.74389		5.07762	8.90414	4.62294	4.10778	4.40603	4.28848	4.35063	4.50286	4.45438	4.57051	4.37782	4.33474	4.77998	5.4741	5.57967	5.34531	5.8598
	776.671	0.235883		0.215402	500.3				212.569		4.41351	9.10884	5.02637	4.41901	4.0991	4.74829	4.7073	4.30097	4.71846	4.57993	4.59954	4.56941	4.09572	4.56356	4.27782	4.79798	4.18969	4.38722	4.32764	3.07586	4.70179		4.97229	8.87163	4.57303	4.07278	4.36303	4.25184	4.31193	4.46444	4.41485	4.53632	4.31309	4.28748	4.56512	5.3359	5.38834	5.25603	5.77694
	786.368	0.23079		0.21565	500.3				215.03		4.37225	9.07665	4.97196	4.37423	4.07658	4.68921	4.65682	4.23257	4.68168	4.53366	4.54599	4.51784	4.05476	4.52167	4.24093	4.75985	4.13843	4.35183	4.28879	3.00202	4.66203		4.87382	8.83855	4.54815	4.03422	4.33722	4.20156	4.2806	4.42778	4.37993	4.49864	4.2778	4.2442	4.3941	5.1392	5.18269	5.16365	5.65588
	796.187	0.225753		0.215899	500.3				217.52		4.33122	9.04063	4.94475	4.33692	4.05244	4.66932	4.62004	4.18242	4.63492	4.50153	4.51039	4.478	4.00494	4.48122	4.20749	4.72161	4.10591	4.31423	4.25062	2.95227	4.62512		4.78077	8.80433	4.52214	3.99379	4.29196	4.16913	4.24713	4.39113	4.34274	4.46499	4.24786	4.20735	4.28153	4.90096	4.98191	5.0656	5.47705
	806.129	0.22081		0.216147	500.3				220.039		4.29111	9.005	4.89865	4.2934	4.00324	4.6168	4.57882	4.13666	4.59603	4.46336	4.46527	4.4381	3.9733	4.433	4.16835	4.68399	4.06074	4.27555	4.21063	2.94168	4.58811		4.69343	8.7708	4.50386	3.95821	4.24538	4.12644	4.20851	4.35904	4.30439	4.42599	4.20631	4.1869	4.22916	4.66257	4.81085	4.97112	5.29685
	816.194	0.215955		0.216396	500.3				222.587		4.24862	8.96848	4.86361	4.26608	3.97037	4.55439	4.5325	4.09519	4.5515	4.41626	4.41038	4.39122	3.93789	4.39076	4.13647	4.63972	4.01985	4.23396	4.1684	2.86974	4.54331		4.59623	8.7369	4.48171	3.92818	4.19838	4.09262	4.16964	4.31348	4.26334	4.38381	4.16938	4.15022	4.19308	4.43809	4.64987	4.86663	5.03858
	826.386	0.211178		0.216646	500.3				225.165		4.20444	8.93308	4.79586	4.22902	3.92141	4.48133	4.48842	4.04457	4.50017	4.37861	4.37192	4.35487	3.89768	4.33926	4.09588	4.59298	3.98312	4.19257	4.12921	2.81881	4.50193		4.5156	8.70338	4.46478	3.87566	4.15345	4.06197	4.13179	4.26733	4.22245	4.34712	4.13572	4.10918	4.14817	4.25238	4.51539	4.76806	4.78615
	836.704	0.206471		0.216895	500.3				227.772		4.15915	8.90098	4.77276	4.19098	3.88149	4.42115	4.44855	3.99138	4.45649	4.32467	4.32496	4.30316	3.84895	4.28728	4.05708	4.53993	3.9497	4.15091	4.08671	2.77281	4.45951		4.43689	8.66841	4.4436	3.84481	4.11491	4.02381	4.09427	4.21463	4.18028	4.30673	4.10083	4.07949	4.10647	4.10841	4.40113	4.66986	4.5901
	847.152	0.201828		0.217145	500.3				230.409		4.11478	8.86547	4.71281	4.14666	3.85193	4.36226	4.40059	3.92408	4.39425	4.28566	4.28179	4.25103	3.81254	4.25232	4.01671	4.50157	3.90187	4.10608	4.04363	2.72329	4.42171		4.35413	8.63438	4.42852	3.79452	4.07389	3.97555	4.05867	4.17186	4.13415	4.26331	4.05825	4.02709	4.0695	3.99503	4.29835	4.5591	4.45832
	857.73	0.197237		0.217395	500.3				233.077		4.06953	8.83038	4.65527	4.09923	3.80611	4.32433	4.36044	3.87686	4.35746	4.23465	4.23332	4.20956	3.76725	4.20726	3.97099	4.45857	3.857	4.06299	4.0015	2.69108	4.37551		4.2759	8.59883	4.39583	3.7448	4.02797	3.93443	4.02376	4.12332	4.09329	4.21692	4.01308	3.97947	4.02982	3.9157	4.22083	4.42434	4.36209
	868.44	0.192668		0.217646	500.3				235.776		4.02354	8.79658	4.62675	4.06322	3.77972	4.26572	4.30775	3.83143	4.30764	4.1974	4.17094	4.15991	3.73321	4.15407	3.93143	4.41088	3.81759	4.01702	3.95224	2.67611	4.32849		4.20201	8.566	4.37114	3.69518	3.9732	3.8768	3.98583	4.08154	4.04818	4.1792	3.97536	3.93526	3.98442	3.85888	4.15621	4.24799	4.29585
	879.283	0.188231		0.217896	500.3				238.506		3.97391	8.75952	4.52943	3.99592	3.74558	4.22137	4.25797	3.79268	4.26142	4.16002	4.12357	4.11226	3.6886	4.1001	3.88528	4.36104	3.75918	3.96924	3.90407	2.63013	4.28136		4.13143	8.53148	4.33947	3.65034	3.92496	3.82828	3.94401	4.03077	4.00307	4.13449	3.92846	3.87329	3.9395	3.8173	4.105	4.07483	4.24339
	890.262	0.184018		0.218147	500.3				241.268		3.92431	8.72352	4.43232	3.95996	3.70101	4.18381	4.21662	3.74541	4.20191	4.11498	4.08379	4.06486	3.62589	4.05496	3.84076	4.30953	3.71958	3.91555	3.85415	2.47632	4.2384		4.06245	8.49741	4.30978	3.59319	3.87052	3.78316	3.90084	3.97634	3.95633	4.09603	3.88529	3.82374	3.89359	3.77698	4.05703	3.91856	4.18376
	901.379	0.179886		0.218399	500.3				244.062		3.87215	8.6882	4.39855	3.88192	3.66044	4.14605	4.17122	3.68959	4.15777	4.07176	4.035	4.00844	3.57528	4.00836	3.78363	4.2586	3.6848	3.86666	3.80419	2.42321	4.18977		3.99505	8.46296	4.28553	3.54257	3.83316	3.72684	3.85924	3.93941	3.90743	4.04994	3.83688	3.76826	3.84869	3.72772	4.00751	3.78657	4.13725
	912.634	0.175835		0.21865	500.3				246.888		3.81811	8.6525	4.36724	3.82551	3.62916	4.08173	4.12343	3.64018	4.10017	4.01472	3.97057	3.94039	3.52252	3.94104	3.73347	4.21054	3.62113	3.81362	3.75181	2.38389	4.14153		3.92833	8.42841	4.24862	3.49231	3.78879	3.68206	3.8125	3.89189	3.85704	4.00043	3.78972	3.72592	3.80386	3.6846	3.9482	3.69336	4.08576
	924.029	0.171866		0.218902	500.3				249.747		3.76013	8.61918	4.3331	3.79068	3.58968	4.03197	4.07556	3.57466	4.039	3.94401	3.89614	3.89068	3.46353	3.88282	3.68161	4.15524	3.55977	3.75478	3.69863	2.29849	4.08043		3.85628	8.39286	4.16188	3.43689	3.73219	3.62662	3.76147	3.82359	3.80209	3.94602	3.73034	3.67214	3.74718	3.63255	3.89935	3.62102	4.02109
	935.567	0.167946		0.219154	500.3				252.639		3.6949	8.58619	4.23641	3.73466	3.53921	3.93737	4.00484	3.48822	3.97209	3.86575	3.81991	3.83315	3.39221	3.8087	3.62212	4.09298	3.48465	3.69195	3.63558	2.23634	4.01696		3.78241	8.35796	4.11061	3.37611	3.68408	3.54278	3.7062	3.75005	3.74059	3.88636	3.66996	3.60651	3.68828	3.57753	3.84144	3.56239	3.95459
	947.249	0.164106		0.219407	500.3				255.564		3.61844	8.55405	4.1739	3.66001	3.49175	3.89966	3.9436	3.43086	3.89171	3.80001	3.75335	3.74837	3.31292	3.72304	3.54575	4.02232	3.41042	3.61792	3.55427	2.17655	3.93221		3.70192	8.32174	4.05833	3.29535	3.61127	3.47993	3.64207	3.70123	3.67154	3.82389	3.60555	3.53751	3.61873	3.51188	3.77075	3.49341	3.87823
	959.077	0.160344		0.21966	500.3				258.523		3.51344	8.51714	4.11193	3.56648	3.40147	3.78483	3.85174	3.33047	3.78937	3.71586	3.66014	3.66527	3.21886	3.60466	3.4447	3.91416	3.30963	3.51125	3.46246	2.04364	3.76425		3.58285	8.28701	3.98783	3.20037	3.52075	3.37405	3.56056	3.6075	3.57179	3.7348	3.51419	3.43922	3.53068	3.41277	3.6636	3.39141	3.77149
	971.052	0.156657		0.219913	500.3				261.517		3.37072	8.47743	4.02571	3.41648	3.26604	3.60409	3.67877	3.19172	3.63779	3.56326	3.49901	3.50469	3.08789	3.49183	3.3132	3.7457	3.16922	3.37364	3.32557	1.85816	3.7466		3.44672	8.25024	3.91784	3.06683	3.35228	3.23041	3.41661	3.45099	3.44834	3.59052	3.36466	3.30779	3.39903	3.32011	3.52662	3.27156	3.64889
	983.177	0.153038		0.220166	376.7				264.545		3.35621	8.43794	3.83591	3.40981	3.25574	3.58603	3.67154	3.16927	3.62562	3.55045	3.48222	3.48131	3.07667	3.46686	3.30371	3.73871	3.15281	3.36006	3.31357	1.85554	3.73231		3.42741	8.21319	3.7976	3.0507	3.34205	3.21616	3.40657	3.42971	3.43314	3.57432	3.35132	3.29265	3.3841	3.30875	3.50867	3.26017	3.62711
	995.453	0.149479		0.220419	376.7				267.609		3.34233	8.40086	3.82171	3.40144	3.2501	3.57315	3.66134	3.13636	3.6058	3.529	3.47434	3.4708	3.0573	3.45731	3.28964	3.72507	3.13745	3.34247	3.29761	1.84411	3.71938		3.4089	8.177	3.79358	3.03463	3.32764	3.2076	3.39355	3.41574	3.42048	3.56225	3.33907	3.27682	3.37077	3.29657	3.49534	3.24645	3.61644
	1007.88	0.145957		0.220673	376.7				270.707		3.32811	8.36767	3.81299	3.38977	3.23103	3.53355	3.64819	3.10416	3.59023	3.51525	3.46318	3.4658	3.04679	3.44661	3.27927	3.71235	3.13184	3.32835	3.28351	1.84082	3.70539		3.39111	8.1378	3.78015	3.02585	3.32025	3.19708	3.3821	3.41157	3.4028	3.54961	3.32541	3.26248	3.35817	3.28345	3.47918	3.23183	3.59947
	1020.47	0.142497		0.220928	376.7				273.842		3.31402	8.32974	3.78274	3.38107	3.22314	3.52227	3.63632	3.09802	3.57722	3.50156	3.4406	3.43968	3.03816	3.42645	3.26855	3.69279	3.11523	3.31254	3.27157	1.83957	3.6905		3.37363	8.09955	3.7601	3.01354	3.30467	3.17834	3.36844	3.39107	3.39164	3.53592	3.31348	3.25391	3.34823	3.26718	3.46136	3.21901	3.58594
	1033.21	0.139082		0.221182	376.7				277.013		3.29971	8.29573	3.77891	3.37109	3.20569	3.50802	3.62198	3.09129	3.56485	3.48899	3.41863	3.42513	3.02845	3.40551	3.25674	3.67864	3.10414	3.29753	3.25694	1.83777	3.67215		3.35655	8.06094	3.75413	3.00323	3.28982	3.17052	3.3557	3.37383	3.37689	3.52056	3.30049	3.24319	3.33005	3.25694	3.44398	3.20757	3.57094
	1046.11	0.135649		0.221437	376.7				280.221		3.28537	8.25478	3.7716	3.36366	3.20118	3.49552	3.61503	3.06295	3.5518	3.47306	3.40276	3.40997	3.01536	3.39288	3.24138	3.66329	3.09756	3.28316	3.24424	1.83505	3.65974		3.3398	8.02087	3.72414	2.98031	3.27934	3.16271	3.34219	3.35563	3.36435	3.50497	3.28794	3.23454	3.3148	3.24341	3.43017	3.19546	3.55813
	1059.17	0.132408		0.221692	376.7				283.465		3.2704	8.20987	3.76958	3.35405	3.19437	3.49237	3.60461	3.04711	3.53105	3.4533	3.39592	3.40193	2.99911	3.381	3.22574	3.64807	3.0933	3.2655	3.22697	1.82261	3.6459		3.32307	7.97866	3.71098	2.97299	3.26514	3.15545	3.32864	3.33062	3.35015	3.4918	3.27242	3.22019	3.29925	3.22809	3.41653	3.17935	3.54711
	1072.4	0.129235		0.221947	376.7				286.748		3.25605	8.1662	3.76663	3.34903	3.18581	3.46286	3.59382	3.02965	3.50551	3.43785	3.3791	3.39302	2.98745	3.36456	3.21472	3.63972	3.089	3.24986	3.21761	1.82126	3.62973		3.30659	7.93711	3.70411	2.96556	3.25434	3.14646	3.31424	3.3244	3.3315	3.47641	3.25896	3.19504	3.28409	3.21397	3.40096	3.16602	3.52612
	1085.79	0.126134		0.222203	376.7				290.068		3.24166	8.12754	3.67514	3.34331	3.17728	3.44899	3.57623	3.01328	3.49039	3.43001	3.36843	3.35773	2.98123	3.34652	3.20193	3.62546	3.06691	3.23553	3.20451	1.80821	3.61412		3.28992	7.89514	3.69681	2.95719	3.23399	3.13572	3.30113	3.3101	3.31723	3.46412	3.24586	3.185	3.27347	3.20187	3.38012	3.14904	3.51503
	1099.35	0.1231		0.222459	376.7				293.427		3.22686	8.09022	3.67412	3.32979	3.16298	3.43629	3.56861	3.00448	3.47662	3.41041	3.35089	3.34888	2.9669	3.33195	3.19031	3.61114	3.0521	3.22019	3.19097	1.80254	3.59357		3.27389	7.85133	3.67917	2.94222	3.22105	3.12541	3.29118	3.28248	3.30249	3.44943	3.23326	3.16758	3.25859	3.18897	3.36297	3.13806	3.49395
	1113.07	0.120107		0.222715	376.7				296.825		3.21107	8.05218	3.67241	3.32262	3.15054	3.41669	3.56059	2.99903	3.46204	3.38377	3.3332	3.33265	2.9529	3.31413	3.17657	3.59417	3.03721	3.20299	3.1754	1.76737	3.57421		3.25811	7.80624	3.65025	2.92766	3.20264	3.10834	3.27963	3.26872	3.28831	3.43462	3.2214	3.15319	3.24047	3.17284	3.34575	3.12101	3.47958
	1126.97	0.117156		0.222972	376.7				300.262		3.1958	7.6598	3.67089	3.31065	3.13219	3.39514	3.54946	2.96705	3.43856	3.36728	3.32103	3.32873	2.93581	3.29753	3.16402	3.57228	3.02651	3.18469	3.15787	1.76502	3.55576		3.24217	7.73065	3.63609	2.91433	3.18959	3.10175	3.2625	3.25624	3.27298	3.41903	3.20665	3.13323	3.2226	3.15271	3.32923	3.10731	3.46838
	1141.04	0.114267		0.223229	376.7				303.739		3.18025	6.28965	3.64997	3.30562	3.12029	3.36036	3.53161	2.95424	3.4186	3.34992	3.31289	3.28897	2.92338	3.27882	3.15027	3.55565	3.01977	3.16788	3.14536	1.76285	3.53957		3.22587	7.29113	3.6299	2.89802	3.17687	3.07961	3.24207	3.24162	3.25494	3.3987	3.18896	3.12143	3.20897	3.13615	3.31432	3.09282	3.44989
	1155.29	0.111428		0.223486	376.7				307.256		3.16352	5.46034	3.56243	3.29692	3.10436	3.32219	3.51001	2.92965	3.4049	3.33219	3.27326	3.26334	2.91472	3.25692	3.13564	3.53451	2.9939	3.14751	3.13056	1.75167	3.51842		3.20752	6.82205	3.60355	2.88763	3.15428	3.06052	3.22535	3.20995	3.23887	3.3787	3.17275	3.11297	3.19324	3.12284	3.29294	3.07696	3.43463
	1169.72	0.108633		0.223743	376.7				310.814		3.1461	4.99008	3.5601	3.27836	3.08373	3.31657	3.4961	2.91673	3.38633	3.31316	3.26176	3.24881	2.89964	3.23899	3.11959	3.52102	2.97671	3.12832	3.11374	1.73876	3.49744		3.18937	6.47475	3.56241	2.87399	3.14064	3.04849	3.21268	3.1826	3.22264	3.36055	3.15596	3.08973	3.17746	3.10672	3.27548	3.06349	3.41819
	1184.32	0.105885		0.224001	376.7				314.413		3.12788	4.74814	3.55859	3.26751	3.07282	3.29713	3.48512	2.91116	3.36655	3.29388	3.23601	3.22843	2.88364	3.21954	3.10362	3.49954	2.96467	3.11007	3.10071	1.73231	3.47752		3.17062	6.15855	3.52226	2.84819	3.11987	3.03022	3.19619	3.17434	3.20539	3.34245	3.13882	3.07729	3.16017	3.08647	3.2527	3.04627	3.39784
	1199.11	0.103169		0.224259	376.7				318.053		3.10889	4.61297	3.55623	3.25243	3.06127	3.27633	3.47338	2.87981	3.34613	3.27886	3.22738	3.22217	2.86768	3.19803	3.08954	3.47849	2.95494	3.0902	3.0839	1.72413	3.46239		3.15185	5.82737	3.51727	2.83129	3.09808	3.01142	3.16905	3.15925	3.18757	3.32308	3.12151	3.05784	3.14007	3.06891	3.236	3.0287	3.38019
	1214.08	0.100339		0.224517	376.7				321.736		3.09064	4.52305	3.53895	3.22752	3.0441	3.22828	3.45631	2.85448	3.31663	3.26071	3.21485	3.19232	2.84647	3.17599	3.07149	3.46396	2.93914	3.07299	3.06744	1.71522	3.43849		3.13291	5.53604	3.51312	2.81315	3.08668	2.99938	3.14494	3.13886	3.16303	3.3068	3.10549	3.03604	3.12057	3.05231	3.21702	3.00819	3.36646
	1229.24	0.0977477		0.224776	376.7				325.462		3.07146	4.45477	3.4285	3.2231	3.02972	3.21507	3.43478	2.84391	3.29689	3.2454	3.18833	3.18749	2.83369	3.16237	3.05678	3.44101	2.90938	3.05236	3.04879	1.67713	3.42315		3.1137	5.2864	3.49852	2.80465	3.06353	2.98786	3.1281	3.10843	3.14657	3.28619	3.09098	3.0169	3.10088	3.03154	3.19734	2.99069	3.33894
	1244.59	0.0952905		0.225035	376.7				329.23		3.0527	4.39651	3.41194	3.20881	3.01779	3.18887	3.42053	2.83249	3.28366	3.21902	3.16495	3.17186	2.81938	3.14311	3.03996	3.41957	2.89099	3.03243	3.03379	1.67303	3.40452		3.09399	5.07553	3.45526	2.778	3.04608	2.97692	3.11251	3.08409	3.12253	3.26928	3.07195	3.00395	3.08454	3.01912	3.1756	2.97148	3.31991
	1260.13	0.0928897		0.225294	376.7				333.043		3.03439	4.3407	3.40903	3.19506	2.98771	3.16753	3.40314	2.82765	3.26447	3.20029	3.14719	3.15032	2.80183	3.12602	3.02437	3.40264	2.88094	3.01509	3.0172	1.66557	3.38823		3.07483	4.90605	3.4427	2.7475	3.02541	2.95548	3.0987	3.07003	3.10399	3.25231	3.05753	2.97786	3.06627	3.00017	3.15561	2.95644	3.30001
	1275.87	0.0905303		0.225554	376.7				336.899		3.0146	4.28569	3.36972	3.17827	2.96908	3.15502	3.38933	2.81984	3.24521	3.18155	3.13575	3.13982	2.7861	3.10948	3.01068	3.37487	2.86961	2.99323	2.99778	1.66336	3.36616		3.05608	4.76384	3.41681	2.73506	3.0177	2.926	3.07682	3.0587	3.08706	3.23012	3.04114	2.96531	3.04673	2.98241	3.13476	2.93691	3.28359
	1291.8	0.0882168		0.225814	376.7				340.8		2.99571	4.23371	3.33555	3.17118	2.95663	3.1325	3.37027	2.78646	3.22459	3.16627	3.11514	3.11546	2.76769	3.09045	2.99486	3.35612	2.84163	2.97335	2.97517	1.65251	3.3466		3.03742	4.64319	3.40795	2.7177	3.00259	2.90903	3.05667	3.03341	3.06281	3.21291	3.0239	2.94378	3.02572	2.96305	3.11753	2.91766	3.26383
	1307.93	0.0859458		0.226074	376.7				344.747		2.97695	4.18273	3.31647	3.1667	2.9376	3.10496	3.3542	2.77397	3.20714	3.14821	3.09496	3.08163	2.75865	3.06892	2.98151	3.34499	2.83288	2.95505	2.96043	1.64413	3.32511		3.01832	4.53864	3.40536	2.69707	2.98474	2.88845	3.03552	3.01779	3.04425	3.19393	3.00956	2.92954	3.00565	2.94369	3.09593	2.90317	3.24626
	1324.26	0.0837233		0.226334	376.7				348.739		2.9577	4.12676	3.22759	3.14981	2.92795	3.07891	3.34109	2.76901	3.18699	3.12508	3.05312	3.07704	2.74361	3.05951	2.96705	3.31956	2.81455	2.93629	2.94519	1.63545	3.30169		2.99853	4.44071	3.39126	2.67898	2.9665	2.86552	3.01913	2.98988	3.02617	3.17649	2.99289	2.91604	2.98751	2.92641	3.07671	2.88991	3.2303
	1340.79	0.0815453		0.226595	376.7				352.777		2.93858	4.06638	3.22235	3.13511	2.90164	3.06687	3.31977	2.75322	3.16539	3.11452	3.04157	3.04505	2.73529	3.03505	2.94254	3.30823	2.80587	2.91684	2.93015	1.60326	3.27931		2.9787	4.35085	3.35572	2.66358	2.94055	2.85235	3.00153	2.97862	3.00527	3.15599	2.97343	2.89903	2.96976	2.91298	3.05218	2.8756	3.21013
	1357.53	0.0794077		0.226856	376.7				356.862		2.92005	3.99403	3.21589	3.12692	2.88735	3.05794	3.29916	2.7299	3.1449	3.09632	3.02144	3.02373	2.71425	3.00344	2.92115	3.28536	2.78893	2.89832	2.91298	1.5971	3.25708		2.95924	4.26233	3.33091	2.64975	2.92458	2.83955	2.98038	2.95129	2.98512	3.13809	2.95433	2.87207	2.94905	2.89252	3.03073	2.85369	3.19416
	1374.49	0.0772836		0.227117	376.7				360.994		2.89859	3.90181	3.21261	3.11962	2.86808	3.05225	3.2821	2.71353	3.11909	3.07902	2.99521	2.99679	2.70285	2.99163	2.90327	3.26116	2.7605	2.87591	2.89313	1.56435	3.239		2.9393	4.15952	3.30426	2.63733	2.90877	2.82667	2.9583	2.93699	2.96293	3.11166	2.93956	2.84949	2.92681	2.87558	3.00876	2.83771	3.17051
	1391.65	0.0751687		0.227379	376.7				365.174		2.8776	3.76199	3.1714	3.11093	2.84872	3.04365	3.2569	2.68706	3.0964	3.06084	2.97616	2.98421	2.67903	2.96233	2.88583	3.24567	2.73838	2.85403	2.87532	1.5478	3.2194		2.91836	4.01819	3.29084	2.6195	2.89099	2.80388	2.93875	2.90783	2.93945	3.09213	2.92183	2.82007	2.90031	2.85445	2.98896	2.8193	3.14637
	1409.02	0.0731157		0.227641	376.7				369.403		2.85708	3.75031	3.1308	3.09333	2.83903	3.00162	3.2328	2.67669	3.07325	3.03572	2.95675	2.97753	2.65834	2.94711	2.87133	3.21725	2.72758	2.83319	2.85503	1.53294	3.19452		2.89701	3.99528	3.28636	2.59646	2.87172	2.769	2.92344	2.88415	2.91617	3.07267	2.9051	2.79357	2.87943	2.83192	2.96869	2.79621	3.12622
	1426.62	0.071104		0.227903	376.7				373.68		2.83521	3.74043	3.05358	3.08236	2.80458	2.96979	3.21784	2.66284	3.05317	3.01222	2.93426	2.94885	2.64251	2.92661	2.85241	3.1933	2.70081	2.81239	2.84026	1.5289	3.16566		2.87578	3.9746	3.27275	2.57099	2.85501	2.75849	2.90104	2.85281	2.89667	3.05213	2.88534	2.77993	2.85854	2.81109	2.94047	2.77651	3.10074
	1444.43	0.0691383		0.228166	376.7				378.007		2.8146	3.72853	2.99862	3.05825	2.79667	2.94569	3.1947	2.63007	3.03134	2.998	2.90439	2.94366	2.62287	2.89734	2.83149	3.17394	2.6789	2.79155	2.81692	1.51012	3.14633		2.85358	3.95436	3.24611	2.55288	2.83392	2.74303	2.88035	2.83046	2.87275	3.03076	2.86079	2.75615	2.83956	2.79133	2.9201	2.75789	3.06381
	1462.47	0.0672128		0.228428	376.7				382.384		2.79209	3.7179	2.99067	3.02184	2.75792	2.93679	3.16806	2.57711	3.00714	2.98476	2.88374	2.89163	2.60712	2.86576	2.80727	3.15737	2.67361	2.76986	2.79009	1.46361	3.12588		2.83099	3.93475	3.23918	2.52169	2.82375	2.72172	2.85928	2.8081	2.85543	3.00762	2.84137	2.72753	2.81552	2.76631	2.89747	2.73632	3.04181
	1480.73	0.0653255		0.228691	376.7				386.812		2.76923	3.70738	2.98042	2.99952	2.75257	2.90952	3.14605	2.55097	2.9805	2.95616	2.86635	2.86001	2.59117	2.83959	2.7845	3.13291	2.6547	2.74395	2.7672	1.44928	3.10056		2.80708	3.91555	3.21161	2.50071	2.8085	2.69325	2.83644	2.77697	2.8309	2.98427	2.81419	2.71207	2.78629	2.74543	2.87254	2.71747	3.02036
	1499.22	0.0634825		0.228955	376.7				391.291		2.74335	3.69712	2.9784	2.99026	2.74287	2.90362	3.12831	2.52097	2.95819	2.93026	2.83867	2.8375	2.56983	2.81009	2.76565	3.11417	2.63064	2.71895	2.74108	1.40747	3.07327		2.7818	3.89496	3.18151	2.47411	2.78566	2.67474	2.80571	2.76737	2.80356	2.95786	2.79433	2.69603	2.76019	2.7227	2.84798	2.68979	2.99298
	1517.94	0.0616661		0.229219	376.7				395.822		2.71558	3.68543	2.96767	2.96162	2.72139	2.88225	3.09829	2.47969	2.92402	2.90356	2.81127	2.80019	2.54413	2.78716	2.74011	3.0818	2.59554	2.69054	2.71295	1.38843	3.04876		2.75455	3.87346	3.1585	2.44601	2.76441	2.65068	2.77637	2.73836	2.77249	2.92939	2.76674	2.66207	2.72828	2.69495	2.81813	2.66009	2.95809
	1536.89	0.0598767		0.229483	376.7				400.405		2.6961	3.67236	2.95552	2.95497	2.69282	2.84584	3.07076	2.41389	2.90586	2.88005	2.79327	2.78818	2.53431	2.7716	2.71933	3.07322	2.57687	2.67093	2.69267	1.38612	3.02341		2.73446	3.8532	3.1504	2.42935	2.74279	2.63006	2.7579	2.72021	2.7506	2.90808	2.75158	2.64373	2.71047	2.67083	2.79967	2.64293	2.93808
	1556.08	0.0580987		0.229747	376.7				405.042		2.67606	3.66024	2.8742	2.93716	2.67988	2.83197	3.05723	2.40937	2.87783	2.86403	2.77252	2.77616	2.52226	2.7482	2.71209	3.03966	2.55841	2.64869	2.67936	1.33856	2.99935		2.71434	3.83417	3.13591	2.40359	2.72802	2.62161	2.73548	2.68579	2.72887	2.88587	2.7258	2.62173	2.69311	2.64932	2.7786	2.62614	2.92262
	1575.51	0.0563957		0.230012	376.7				409.732		2.65608	3.65017	2.86734	2.91277	2.65544	2.79832	3.03644	2.4031	2.85203	2.84055	2.7547	2.76952	2.50954	2.72823	2.69818	3.0185	2.55129	2.63122	2.65739	1.33741	2.97583		2.69393	3.81586	3.10722	2.38153	2.7005	2.60105	2.71913	2.65908	2.71219	2.86649	2.69855	2.60866	2.66964	2.63342	2.75757	2.60697	2.89608
	1595.18	0.0547567		0.230277	376.7				414.477		2.63513	3.64041	2.86119	2.88821	2.63524	2.78875	3.01353	2.39843	2.8349	2.82945	2.73148	2.74155	2.48564	2.70134	2.67127	2.99467	2.52071	2.60968	2.63558	1.32655	2.95745		2.67321	3.79742	3.10308	2.36532	2.6888	2.57071	2.70151	2.63901	2.69216	2.84454	2.67896	2.58471	2.64909	2.61145	2.73532	2.58907	2.87338
	1615.1	0.0531515		0.230542	376.7				419.276		2.61522	3.62761	2.8587	2.88331	2.63237	2.78204	2.98038	2.35239	2.8161	2.81642	2.71232	2.71184	2.47085	2.68831	2.64792	2.97857	2.49236	2.58691	2.61401	1.31926	2.93354		2.65171	3.77826	3.04686	2.34611	2.67114	2.54813	2.68193	2.62363	2.67264	2.82412	2.6626	2.56334	2.63021	2.59226	2.71354	2.56846	2.85728
	1635.27	0.051566		0.230808	376.7				424.131		2.59317	3.6155	2.85392	2.84323	2.61567	2.76428	2.95715	2.33764	2.79241	2.79469	2.68641	2.70757	2.45024	2.67903	2.63042	2.95989	2.47886	2.56493	2.5966	1.31877	2.90951		2.63059	3.75944	3.02983	2.32107	2.65345	2.5284	2.65975	2.60173	2.64897	2.79619	2.63992	2.55039	2.60324	2.5775	2.6882	2.55167	2.8423
	1655.69	0.0500137		0.231073	376.7				429.042		2.57207	3.6029	2.85276	2.81981	2.59778	2.73813	2.9422	2.29008	2.76975	2.76784	2.66982	2.69434	2.43093	2.64755	2.61486	2.92761	2.46296	2.54013	2.5761	1.30998	2.88582		2.60928	3.74101	2.98058	2.30143	2.63613	2.49051	2.63667	2.59173	2.62469	2.77391	2.61124	2.53072	2.58017	2.55817	2.66589	2.53475	2.81968
	1676.36	0.0485021		0.23134	376.7				434.01		2.55067	3.58996	2.83443	2.80413	2.56822	2.7106	2.91412	2.24838	2.74368	2.73493	2.65266	2.68051	2.41516	2.61963	2.59365	2.89974	2.43875	2.5176	2.55994	1.3012	2.86273		2.58755	3.72439	2.9595	2.28194	2.62208	2.47561	2.61939	2.57654	2.59913	2.74781	2.59044	2.50107	2.55818	2.54067	2.64144	2.50885	2.79497
	1697.29	0.0470232		0.231606	376.7				439.036		2.52858	3.57695	2.8269	2.76757	2.5547	2.70334	2.88198	2.24174	2.71979	2.71883	2.63311	2.66677	2.39756	2.605	2.57507	2.86825	2.41131	2.49526	2.539	1.28991	2.83815		2.56507	3.70688	2.94428	2.26476	2.59507	2.45808	2.60167	2.54937	2.57697	2.73162	2.57249	2.48106	2.53969	2.51473	2.61746	2.48679	2.77773
	1718.48	0.0455678		0.231873	376.7				444.12		2.50734	3.56461	2.74828	2.75493	2.54257	2.69957	2.86303	2.19427	2.69776	2.70856	2.61769	2.64438	2.38531	2.57633	2.55971	2.85048	2.39774	2.47621	2.52224	1.28877	2.80905		2.54301	3.68781	2.93092	2.24778	2.57408	2.43632	2.57855	2.53338	2.55123	2.70761	2.54948	2.44791	2.51858	2.49392	2.59449	2.47134	2.751
	1739.94	0.044115		0.23214	376.7				449.262		2.48501	3.55154	2.74165	2.72884	2.5226	2.68084	2.8386	2.19012	2.67633	2.68892	2.59906	2.60751	2.36838	2.54886	2.53322	2.82075	2.38829	2.45523	2.50203	1.28316	2.78775		2.5204	3.66833	2.88066	2.22414	2.55397	2.42946	2.56103	2.51062	2.52649	2.68099	2.52993	2.43629	2.49545	2.4797	2.56992	2.45192	2.72408
	1761.67	0.042712		0.232407	376.7				454.465		2.46195	3.53641	2.73728	2.7009	2.51807	2.66308	2.80363	2.17004	2.64744	2.66288	2.57959	2.59086	2.35457	2.52779	2.5096	2.78841	2.3728	2.43234	2.48551	1.28077	2.7615		2.49755	3.64782	2.85293	2.21275	2.53011	2.39445	2.53768	2.49424	2.50489	2.65584	2.49712	2.41916	2.47029	2.45675	2.54873	2.43471	2.69911
	1783.66	0.0413437		0.232675	376.7				459.727		2.43939	3.52126	2.73014	2.67722	2.50717	2.63595	2.77232	2.14717	2.62492	2.63259	2.55355	2.56299	2.32721	2.50491	2.4913	2.76653	2.35793	2.40858	2.4628	1.2571	2.73929		2.47441	3.6286	2.81115	2.18798	2.51391	2.37147	2.51702	2.47524	2.48237	2.63511	2.47618	2.3896	2.44465	2.43621	2.52391	2.4067	2.68088
	1805.94	0.0400158		0.232943	376.7				465.05		2.41652	3.50727	2.58679	2.63264	2.46259	2.63192	2.73994	2.13904	2.60498	2.60856	2.53089	2.5594	2.3084	2.49044	2.46661	2.73044	2.33849	2.38316	2.44038	1.25299	2.71995		2.45037	3.60852	2.79271	2.17061	2.49438	2.34065	2.49302	2.44497	2.46165	2.61505	2.45798	2.37998	2.42103	2.41387	2.49708	2.3833	2.66241
	1828.49	0.0387108		0.233212	376.7				470.435		2.39373	3.49216	2.50673	2.59879	2.44637	2.57989	2.72222	2.10783	2.57391	2.58382	2.51531	2.54707	2.29236	2.47304	2.43299	2.7052	2.32643	2.35876	2.42068	1.24964	2.69398		2.42715	3.58754	2.78656	2.14846	2.46413	2.31103	2.47226	2.43267	2.44085	2.58577	2.43765	2.36516	2.39632	2.39316	2.47281	2.36678	2.63878
	1851.32	0.037432		0.23348	376.7				475.883		2.36895	3.47729	2.48934	2.57549	2.425	2.55774	2.69439	2.04919	2.55391	2.55846	2.5026	2.5287	2.26866	2.45092	2.4109	2.67933	2.29845	2.33307	2.40008	1.24199	2.66498		2.40235	3.56546	2.74867	2.12704	2.44777	2.29145	2.44234	2.40647	2.40901	2.55522	2.41232	2.33511	2.37062	2.36907	2.45168	2.34747	2.61427
	1874.43	0.0361822		0.233749	376.7				481.393		2.34476	3.45975	2.47193	2.54952	2.39725	2.55508	2.64161	2.01965	2.52188	2.52092	2.47496	2.51772	2.24757	2.42355	2.39186	2.64018	2.27154	2.31042	2.37736	1.21421	2.64209		2.37814	3.54357	2.74356	2.10914	2.43466	2.25919	2.4209	2.3951	2.37648	2.52584	2.38356	2.31591	2.34386	2.34381	2.42563	2.32373	2.58359
	1897.84	0.034896		0.234018	376.7				486.968		2.31941	3.44235	2.46737	2.53337	2.37985	2.49643	2.62083	2.00668	2.4954	2.4911	2.44132	2.50047	2.22614	2.40083	2.37204	2.62651	2.24625	2.28568	2.35435	1.11275	2.61568		2.35224	3.52147	2.73348	2.08499	2.41184	2.20733	2.39656	2.37753	2.35064	2.50293	2.35831	2.29152	2.3227	2.31727	2.40181	2.29807	2.5598
	1921.54	0.0337486		0.234288	376.7				492.606		2.29477	3.42359	2.38787	2.52066	2.35155	2.46002	2.58705	1.98731	2.45483	2.47649	2.4155	2.47447	2.20896	2.37886	2.34509	2.59958	2.20051	2.26133	2.33163	1.1077	2.59282		2.32619	3.49906	2.71222	2.05514	2.38286	2.18299	2.37194	2.34943	2.31954	2.48178	2.33457	2.25981	2.2971	2.29499	2.3761	2.27394	2.53467
	1945.53	0.0326137		0.234558	376.7				498.31		2.26937	3.40716	2.3842	2.49441	2.34301	2.43694	2.57075	1.93516	2.42781	2.45782	2.39618	2.45605	2.19206	2.35486	2.31311	2.57092	2.18415	2.23477	2.30605	1.10009	2.56105		2.29989	3.4785	2.67592	2.03375	2.36484	2.16467	2.34754	2.32051	2.293	2.45866	2.3103	2.23702	2.27636	2.27126	2.34633	2.24693	2.51705
	1969.82	0.031511		0.234828	376.7				504.081		2.24331	3.38834	2.37863	2.4557	2.3054	2.43149	2.53961	1.91014	2.4088	2.41712	2.38031	2.39516	2.17016	2.33354	2.28071	2.53602	2.1612	2.20958	2.27825	1.09166	2.5269		2.27329	3.45555	2.6635	2.01666	2.33484	2.15833	2.32614	2.30172	2.263	2.43635	2.28418	2.21498	2.24611	2.24752	2.3212	2.22207	2.48649
	1994.42	0.0304383		0.235099	376.7				509.918		2.21567	3.37036	2.36947	2.42885	2.29532	2.42785	2.51327	1.9004	2.38491	2.39433	2.35896	2.35168	2.14858	2.31733	2.2586	2.52343	2.14847	2.18378	2.24613	1.08978	2.50328		2.2462	3.43357	2.62557	1.99132	2.30156	2.11852	2.29769	2.26088	2.23527	2.41342	2.26799	2.17901	2.21525	2.22468	2.29241	2.20013	2.45665
	2019.32	0.0293843		0.235369	376.7				515.822		2.18967	3.35266	2.36094	2.39255	2.27716	2.39464	2.45573	1.84689	2.34854	2.37171	2.33668	2.32659	2.12561	2.2991	2.23734	2.47876	2.12398	2.15258	2.22085	1.08818	2.47826		2.21843	3.41072	2.57459	1.9534	2.27423	2.09232	2.28116	2.23865	2.2058	2.38911	2.23862	2.15385	2.18584	2.19651	2.26793	2.17859	2.43852
	2044.53	0.0283599		0.235641	376.7				521.795		2.16129	3.33497	2.27302	2.35627	2.25872	2.32769	2.41959	1.81936	2.32675	2.33453	2.29957	2.31243	2.10309	2.26604	2.20808	2.44639	2.10528	2.12395	2.19901	1.08065	2.44368		2.19024	3.38947	2.54281	1.93736	2.2534	2.0514	2.25466	2.22709	2.17887	2.36599	2.21075	2.14225	2.15801	2.17232	2.23375	2.14953	2.41406
	2070.06	0.0273491		0.235912	376.7				527.837		2.13218	3.31389	2.18444	2.32109	2.19555	2.24536	2.38673	1.78353	2.2803	2.29633	2.26921	2.30887	2.085	2.25317	2.17789	2.42166	2.08405	2.09285	2.1703	1.07316	2.41287		2.16168	3.36772	2.5391	1.91038	2.23311	2.01682	2.23281	2.20773	2.15143	2.32287	2.18595	2.10831	2.12218	2.14875	2.20332	2.12389	2.39279
	2095.91	0.0263844		0.236184	376.7				533.949		2.1027	3.29385	2.16504	2.2769	2.1607	2.23024	2.36097	1.76041	2.25521	2.26061	2.25359	2.29033	2.06171	2.23066	2.14358	2.38309	2.05071	2.06291	2.13975	1.02049	2.38301		2.1327	3.34566	2.52073	1.89094	2.19133	2.00478	2.20875	2.18041	2.11813	2.29534	2.15857	2.08562	2.09382	2.11808	2.16496	2.10333	2.36465
	2122.08	0.0254511		0.236456	376.7				540.132		2.07184	3.27158	2.14716	2.23488	2.14326	2.22063	2.33676	1.71866	2.22472	2.22431	2.22405	2.2843	2.02911	2.19623	2.11866	2.35231	2.00636	2.03729	2.11273	1.00303	2.34671		2.10235	3.32466	2.51548	1.85951	2.17312	1.97789	2.18357	2.13721	2.08797	2.26777	2.13199	2.05457	2.06794	2.09132	2.13335	2.077	2.33195
	2148.58	0.0245317		0.236728	376.7				546.387		2.04217	3.25098	2.03854	2.20991	2.11011	2.16377	2.29734	1.66426	2.189	2.18945	2.19625	2.25889	1.99763	2.16488	2.08984	2.31748	1.99073	2.00485	2.08629	0.998632	2.31331		2.0708	3.30138	2.43913	1.82692	2.16119	1.94742	2.14312	2.11037	2.05514	2.23023	2.10575	2.01857	2.03825	2.07427	2.10302	2.0466	2.29237
	2175.41	0.0236273		0.237001	376.7				552.713		2.00988	3.22539	1.91188	2.18303	2.0969	2.15267	2.25239	1.65653	2.15438	2.1519	2.16302	2.24508	1.96402	2.13237	2.04742	2.26827	1.9688	1.96882	2.063	0.994117	2.27861		2.0382	3.27615	2.39792	1.79047	2.12536	1.89395	2.11702	2.09863	2.01867	2.19323	2.07053	1.97355	2.00427	2.04633	2.06924	2.01319	2.2595
	2202.57	0.0227408		0.237274	376.7				559.114		1.97588	3.20636	1.90645	2.13642	2.08137	2.11638	2.21232	1.63479	2.13804	2.12758	2.13105	2.20818	1.9376	2.09787	2.01577	2.23618	1.93035	1.93553	2.02854	0.986747	2.2462		2.00394	3.25439	2.38439	1.76058	2.08044	1.87733	2.09292	2.07351	1.98468	2.16497	2.03722	1.91731	1.968	2.01419	2.03574	1.98491	2.24139
	2230.07	0.0218504		0.237547	376.7				565.588		1.94004	3.19083	1.89936	2.1035	2.05649	2.05964	2.18744	1.62144	2.10943	2.09608	2.09508	2.19267	1.904	2.05867	1.98024	2.21164	1.92059	1.90004	1.98864	0.984334	2.20886		1.96777	3.23356	2.33508	1.72138	2.05068	1.84341	2.05908	2.03411	1.95178	2.13503	2.00635	1.88932	1.92916	1.97955	1.99963	1.93917	2.20793
	2257.92	0.0210341		0.237821	376.7				572.137		1.90243	3.17071	1.80902	2.04493	2.03393	2.02409	2.14341	1.55846	2.06408	2.06086	2.05765	2.18135	1.87901	2.03748	1.95101	2.16737	1.90883	1.85858	1.95011	0.907815	2.16919		1.92845	3.21448	2.27586	1.68517	2.00257	1.80022	2.01264	1.98576	1.90892	2.09822	1.96344	1.85169	1.89124	1.9511	1.96186	1.90551	2.1581
	2286.11	0.0202551		0.238095	376.7				578.762		1.85983	3.1515	1.73171	1.99018	1.97999	1.99796	2.10468	1.53667	2.0054	2.03119	2.03154	2.12743	1.82729	1.99684	1.90024	2.12446	1.87158	1.81503	1.91652	0.905212	2.12245		1.88518	3.19568	2.20157	1.63168	1.9742	1.76085	1.97672	1.95816	1.86837	2.0579	1.92157	1.80331	1.8403	1.91635	1.92048	1.86783	2.10891
	2314.66	0.019482		0.238369	376.7				585.464		1.80394	3.13226	1.56522	1.92477	1.94195	1.92715	2.04453	1.52902	1.94079	1.9705	1.96208	2.09574	1.78821	1.94874	1.85071	2.03471	1.82643	1.75968	1.86569	0.889103	2.05467		1.82986	3.17827	2.12799	1.59263	1.92558	1.7091	1.93	1.91903	1.81048	2.00674	1.87061	1.74587	1.78198	1.87033	1.86453	1.82157	2.06487
	2343.56	0.018732		0.238644	376.7				592.243		1.73602	3.11169	1.55321	1.88424	1.88069	1.81888	1.95717	1.41366	1.87415	1.88129	1.88174	2.04009	1.73074	1.8629	1.76953	1.96968	1.74764	1.69697	1.80754	0.875037	2.00423		1.76159	3.15907	2.09375	1.51968	1.85265	1.61989	1.85551	1.87504	1.73623	1.92885	1.79532	1.67496	1.71974	1.81852	1.79291	1.76312	1.99154
	2372.82	0.0180024		0.238919	376.7				599.101		1.71889	3.09029	1.39216	1.86861	1.87202	1.78105	1.9332	1.40161	1.85661	1.86178	1.86012	2.01339	1.71619	1.84051	1.75897	1.95071	1.72972	1.68037	1.78668	0.873357	1.98683		1.74361	3.1383	2.00831	1.50613	1.84126	1.60623	1.83148	1.84631	1.71537	1.90443	1.7711	1.65277	1.69723	1.79968	1.77524	1.73871	1.97113
	2402.45	0.0172871		0.239194	376.7				606.038		1.70114	3.06638	1.39062	1.86468	1.86436	1.73394	1.89213	1.36637	1.83917	1.83928	1.84433	1.98698	1.70671	1.81556	1.73148	1.92034	1.72568	1.6615	1.76976	0.869106	1.96933		1.72488	3.11722	1.99563	1.49121	1.82869	1.58719	1.81731	1.8334	1.69515	1.89012	1.747	1.64245	1.67681	1.77875	1.76258	1.72424	1.95568
	2432.45	0.0166006		0.239469	376.7				613.056		1.68255	3.04495	1.37433	1.84802	1.8579	1.72913	1.87198	1.34682	1.8104	1.81419	1.8393	1.98272	1.68434	1.79211	1.71525	1.90199	1.72038	1.64292	1.75661	0.86742	1.94418		1.70601	3.09602	1.97424	1.48429	1.80634	1.57179	1.79557	1.81387	1.67941	1.87036	1.72464	1.6183	1.65946	1.76187	1.74008	1.7069	1.93465
	2462.82	0.0159218		0.239745	376.7				620.155		1.66441	3.02525	1.36501	1.82554	1.85246	1.69234	1.85042	1.32101	1.78125	1.7933	1.81243	1.97782	1.66787	1.77212	1.68964	1.87807	1.69428	1.62319	1.74091	0.853068	1.93209		1.68631	3.07417	1.91561	1.45983	1.79253	1.54574	1.77833	1.80072	1.66435	1.84353	1.70799	1.60475	1.63806	1.74261	1.72054	1.68446	1.91631
	2493.57	0.0152578		0.240021	376.7				627.336		1.64547	3.0043	1.36114	1.78397	1.82509	1.68716	1.83378	1.30983	1.76015	1.76343	1.79965	1.97203	1.65035	1.75119	1.67597	1.85027	1.68641	1.60167	1.71824	0.851399	1.90167		1.66676	3.05153	1.90399	1.45178	1.7736	1.53353	1.7656	1.78147	1.64053	1.82649	1.68889	1.58637	1.61939	1.72481	1.69936	1.66618	1.89682
	2524.71	0.0146177		0.240298	376.7				634.6		1.62548	2.98345	1.35307	1.76842	1.81139	1.66473	1.81141	1.29924	1.73907	1.73785	1.78074	1.9526	1.63518	1.7313	1.65475	1.83777	1.65617	1.5836	1.69319	0.846364	1.88414		1.64656	3.03026	1.85687	1.42781	1.76367	1.51568	1.74644	1.75214	1.62237	1.80638	1.67336	1.57124	1.59967	1.70327	1.68296	1.64638	1.88606
	2556.23	0.0139833		0.240575	376.7				641.948		1.60562	2.95887	1.34785	1.73601	1.8009	1.6502	1.79124	1.28239	1.71103	1.71186	1.76517	1.9279	1.61285	1.70636	1.63477	1.81118	1.65024	1.56168	1.66588	0.838453	1.86232		1.62602	3.00814	1.82826	1.42104	1.7499	1.50583	1.73149	1.72617	1.60172	1.78977	1.64881	1.55424	1.58289	1.68468	1.66495	1.6334	1.86112
	2588.15	0.013376		0.240852	376.7				649.382		1.58522	2.93874	1.3449	1.72387	1.78989	1.61164	1.76842	1.2447	1.6854	1.69001	1.74765	1.87609	1.59924	1.68989	1.61151	1.78917	1.64315	1.54105	1.64917	0.835553	1.83437		1.60533	2.98777	1.80209	1.40625	1.72959	1.49146	1.70861	1.69488	1.58057	1.77067	1.63461	1.54101	1.56277	1.66156	1.63942	1.61253	1.84237
	2620.47	0.0127952		0.241129	376.7				656.901		1.56501	2.91783	1.34207	1.71354	1.77891	1.60111	1.74472	1.21258	1.65523	1.6693	1.7183	1.85541	1.5672	1.67179	1.59402	1.75573	1.6348	1.52171	1.63041	0.826939	1.80913		1.58387	2.96501	1.79427	1.39423	1.71109	1.47754	1.69007	1.66717	1.55793	1.74673	1.61176	1.524	1.54143	1.64577	1.61674	1.58765	1.82269
	2653.19	0.0122204		0.241407	376.7				664.508		1.54388	2.89431	1.34034	1.68485	1.75601	1.59457	1.72387	1.19977	1.63656	1.64996	1.69354	1.82391	1.55526	1.66071	1.57587	1.72283	1.62396	1.50027	1.61412	0.826308	1.7791		1.56191	2.94335	1.79198	1.38268	1.67282	1.46309	1.67485	1.64125	1.5389	1.72155	1.58718	1.50122	1.52252	1.61695	1.6021	1.5693	1.80843
	2686.31	0.011662		0.241685	376.7				672.202		1.52173	2.87045	1.32528	1.66115	1.73965	1.57986	1.69248	1.18948	1.61049	1.60175	1.6756	1.8005	1.5353	1.61886	1.55434	1.70184	1.58011	1.47383	1.59115	0.800699	1.74829		1.53959	2.91949	1.77135	1.36645	1.65983	1.44464	1.64919	1.62017	1.52214	1.70224	1.56308	1.49306	1.49809	1.59474	1.57745	1.54215	1.79168
	2719.86	0.0111166		0.241964	376.7				679.986		1.49928	2.84792	1.31706	1.63241	1.72127	1.57055	1.66628	1.17072	1.58869	1.56481	1.64269	1.77423	1.5134	1.60796	1.53064	1.68939	1.55327	1.45195	1.56411	0.78634	1.72286		1.51705	2.89573	1.7126	1.34936	1.62608	1.43487	1.61946	1.60846	1.49956	1.68527	1.53686	1.45819	1.47777	1.57223	1.55376	1.51364	1.76384
	2753.82	0.010592		0.242242	376.7				687.86		1.47659	2.82371	1.30665	1.60271	1.71338	1.51212	1.65514	1.12887	1.55867	1.54946	1.622	1.76955	1.50203	1.58495	1.51148	1.66488	1.5223	1.43024	1.53804	0.773997	1.69625		1.49319	2.87035	1.67612	1.33018	1.60796	1.39522	1.6005	1.55523	1.47659	1.65869	1.51873	1.42058	1.45964	1.55691	1.53238	1.48458	1.72886
	2788.2	0.0100879		0.242521	376.7				695.825		1.45353	2.79887	1.30355	1.56663	1.64539	1.46103	1.62231	1.10163	1.53193	1.5243	1.59785	1.67661	1.47937	1.56374	1.47857	1.6327	1.50294	1.40626	1.51296	0.772944	1.67361		1.4694	2.84673	1.62438	1.31073	1.57462	1.37873	1.57779	1.52345	1.4542	1.63373	1.49508	1.40706	1.43814	1.5372	1.50644	1.46318	1.70508
	2823.02	0.00959063		0.242801	376.7				703.882		1.42873	2.77297	1.30162	1.53677	1.63507	1.45823	1.59217	1.0897	1.49078	1.49559	1.56909	1.66312	1.45169	1.53351	1.45234	1.59629	1.47938	1.38323	1.49121	0.759859	1.64856		1.44516	2.82141	1.61093	1.28984	1.56729	1.36331	1.55022	1.49694	1.4266	1.60711	1.46944	1.37665	1.40745	1.51643	1.48102	1.4422	1.66762
	2858.27	0.00909985		0.24308	376.7				712.033		1.40438	2.74682	1.29939	1.50637	1.62706	1.45398	1.57401	1.05791	1.4682	1.46831	1.54272	1.63476	1.42714	1.49695	1.43971	1.56116	1.45563	1.36202	1.46471	0.751053	1.62133		1.42021	2.7961	1.54704	1.26978	1.54338	1.3449	1.52432	1.47451	1.39932	1.58257	1.44061	1.34516	1.38886	1.49153	1.45372	1.42325	1.64338
[truncated: 9,228 more rows]
[truncated: 4 more columns]
